# Supplementary material for: High-frequency terahertz stimulation alleviates neuropathic pain by inhibiting the pyramidal neuron activity in the anterior cingulate cortex of mice
Source: eLife. 2024 Sep 27;13:RP97444. doi: 10.7554/eLife.97444 (PMC11434610; doi:10.7554/eLife.97444)
Supplement: Figure 1—source data 1. [file elife-97444-fig1-data1.zip]

Archive with 4 entries (3 files):
- Fig. 1/
- Fig. 1/K-channel-HFTS.gif
- Fig. 1/K-channel-Without HFTS.gif
- Fig. 1/Na-channel.gif
