# Supplementary material for: High-frequency terahertz stimulation alleviates neuropathic pain by inhibiting the pyramidal neuron activity in the anterior cingulate cortex of mice
Source: eLife. 2024 Sep 27;13:RP97444. doi: 10.7554/eLife.97444 (PMC11434610; doi:10.7554/eLife.97444)
Supplement: Figure 2—source data 1. [file elife-97444-fig2-data1.zip]

Archive with 107 entries (84 files):
- Fig. 2/
- Fig. 2/Fig. 2 a-f/
- Fig. 2/Fig. 2 a-f/activation/
- Fig. 2/Fig. 2 a-f/activation/SNI/
- Fig. 2/Fig. 2 a-f/activation/SNI/23n19013.abf
- Fig. 2/Fig. 2 a-f/activation/SNI/23n19014.abf
- Fig. 2/Fig. 2 a-f/activation/SNI/23n19018.abf
- Fig. 2/Fig. 2 a-f/activation/SNI/23n19019.abf
- Fig. 2/Fig. 2 a-f/activation/SNI/23n19021.abf
- Fig. 2/Fig. 2 a-f/activation/SNI/23n19024.abf
- Fig. 2/Fig. 2 a-f/activation/SNI+HFTS/
- Fig. 2/Fig. 2 a-f/activation/SNI+HFTS/23n19015.abf
- Fig. 2/Fig. 2 a-f/activation/SNI+HFTS/23n19017.abf
- Fig. 2/Fig. 2 a-f/activation/SNI+HFTS/23n19019.abf
- Fig. 2/Fig. 2 a-f/activation/SNI+HFTS/23n19020.abf
- Fig. 2/Fig. 2 a-f/activation/SNI+HFTS/23n19022.abf
- Fig. 2/Fig. 2 a-f/activation/SNI+HFTS/23n19025.abf
- Fig. 2/Fig. 2 a-f/inactivation/
- Fig. 2/Fig. 2 a-f/inactivation/SNI/
- Fig. 2/Fig. 2 a-f/inactivation/SNI/23n19013.abf
- Fig. 2/Fig. 2 a-f/inactivation/SNI/23n19014.abf
- Fig. 2/Fig. 2 a-f/inactivation/SNI/23n19018.abf
- Fig. 2/Fig. 2 a-f/inactivation/SNI/23n19019.abf
- Fig. 2/Fig. 2 a-f/inactivation/SNI/23n19021.abf
- Fig. 2/Fig. 2 a-f/inactivation/SNI/23n19024.abf
- Fig. 2/Fig. 2 a-f/inactivation/SNI+HFTS/
- Fig. 2/Fig. 2 a-f/inactivation/SNI+HFTS/23n19015.abf
- Fig. 2/Fig. 2 a-f/inactivation/SNI+HFTS/23n19017.abf
- Fig. 2/Fig. 2 a-f/inactivation/SNI+HFTS/23n19019.abf
- Fig. 2/Fig. 2 a-f/inactivation/SNI+HFTS/23n19020.abf
- Fig. 2/Fig. 2 a-f/inactivation/SNI+HFTS/23n19022.abf
- Fig. 2/Fig. 2 a-f/inactivation/SNI+HFTS/23n19025.abf
- Fig. 2/Fig. 2 g-h/
- Fig. 2/Fig. 2 g-h/SNI/
- Fig. 2/Fig. 2 g-h/SNI/24414005.abf
- Fig. 2/Fig. 2 g-h/SNI/24415006.abf
- Fig. 2/Fig. 2 g-h/SNI/24419014.abf
- Fig. 2/Fig. 2 g-h/SNI/24419015.abf
- Fig. 2/Fig. 2 g-h/SNI/24421002.abf
- Fig. 2/Fig. 2 g-h/SNI/24421007.abf
- Fig. 2/Fig. 2 g-h/SNI+HFTS/
- Fig. 2/Fig. 2 g-h/SNI+HFTS/24413007.abf
- Fig. 2/Fig. 2 g-h/SNI+HFTS/24413012.abf
- Fig. 2/Fig. 2 g-h/SNI+HFTS/24413013.abf
- Fig. 2/Fig. 2 g-h/SNI+HFTS/24414012.abf
- Fig. 2/Fig. 2 g-h/SNI+HFTS/24415004.abf
- Fig. 2/Fig. 2 g-h/SNI+HFTS/24421006.abf
- Fig. 2/Fig. 2 i-k/
- Fig. 2/Fig. 2 i-k/SNI/
- Fig. 2/Fig. 2 i-k/SNI/24414005.abf
- Fig. 2/Fig. 2 i-k/SNI/24415006.abf
- Fig. 2/Fig. 2 i-k/SNI/24419014.abf
- Fig. 2/Fig. 2 i-k/SNI/24419015.abf
- Fig. 2/Fig. 2 i-k/SNI/24421002.abf
- Fig. 2/Fig. 2 i-k/SNI/24421007.abf
- Fig. 2/Fig. 2 i-k/SNI/24421017.abf
- Fig. 2/Fig. 2 i-k/SNI+HFTS/
- Fig. 2/Fig. 2 i-k/SNI+HFTS/24413007.abf
- Fig. 2/Fig. 2 i-k/SNI+HFTS/24413012.abf
- Fig. 2/Fig. 2 i-k/SNI+HFTS/24413013.abf
- Fig. 2/Fig. 2 i-k/SNI+HFTS/24414012.abf
- Fig. 2/Fig. 2 i-k/SNI+HFTS/24415004.abf
- Fig. 2/Fig. 2 i-k/SNI+HFTS/24421001.abf
- Fig. 2/Fig. 2 i-k/SNI+HFTS/24421006.abf
- Fig. 2/Fig. 2 l/
- Fig. 2/Fig. 2 l/cell 1/
- Fig. 2/Fig. 2 l/cell 1/cell 1 0 min.abf
- Fig. 2/Fig. 2 l/cell 1/cell 1 20 min.abf
- Fig. 2/Fig. 2 l/cell 1/cell 1 5 min.abf
- Fig. 2/Fig. 2 l/cell 1/cell 1 baseline.abf
- Fig. 2/Fig. 2 l/cell 2/
- Fig. 2/Fig. 2 l/cell 2/cell 2 0 min.abf
- Fig. 2/Fig. 2 l/cell 2/cell 2 20 min.abf
- Fig. 2/Fig. 2 l/cell 2/cell 2 5 min.abf
- Fig. 2/Fig. 2 l/cell 2/cell 2 baseline.abf
- Fig. 2/Fig. 2 l/cell 3/
- Fig. 2/Fig. 2 l/cell 3/cell 3 0 min.abf
- Fig. 2/Fig. 2 l/cell 3/cell 3 20 min.abf
- Fig. 2/Fig. 2 l/cell 3/cell 3 5 min.abf
- Fig. 2/Fig. 2 l/cell 3/cell 3 baseline.abf
- Fig. 2/Fig. 2 l/cell 4/
- Fig. 2/Fig. 2 l/cell 4/cell 4 0 min.abf
- Fig. 2/Fig. 2 l/cell 4/cell 4 20 min.abf
- Fig. 2/Fig. 2 l/cell 4/cell 4 5 min.abf
- Fig. 2/Fig. 2 l/cell 4/cell 4 baseline.abf
- Fig. 2/Fig. 2 l/cell 5/
- Fig. 2/Fig. 2 l/cell 5/cell 5 0 min.abf
- Fig. 2/Fig. 2 l/cell 5/cell 5 20 min.abf
- Fig. 2/Fig. 2 l/cell 5/cell 5 5 min.abf
- Fig. 2/Fig. 2 l/cell 5/cell 5 baseline.abf
- Fig. 2/Fig. 2 m-n/
- Fig. 2/Fig. 2 m-n/SNI/
- Fig. 2/Fig. 2 m-n/SNI/subtract-1.abf
- Fig. 2/Fig. 2 m-n/SNI/subtract-2.abf
- Fig. 2/Fig. 2 m-n/SNI/subtract-3.abf
- Fig. 2/Fig. 2 m-n/SNI/subtract-4.abf
- Fig. 2/Fig. 2 m-n/SNI/subtract-5.abf
- Fig. 2/Fig. 2 m-n/SNI/subtract-6.abf
- Fig. 2/Fig. 2 m-n/SNI/subtract-7.abf
- Fig. 2/Fig. 2 m-n/SNI+HFTS/
- Fig. 2/Fig. 2 m-n/SNI+HFTS/subtract -2.abf
- Fig. 2/Fig. 2 m-n/SNI+HFTS/subtract-1.abf
- Fig. 2/Fig. 2 m-n/SNI+HFTS/subtract-3.abf
- Fig. 2/Fig. 2 m-n/SNI+HFTS/subtract-4.abf
- Fig. 2/Fig. 2 m-n/SNI+HFTS/subtract-5.abf
- Fig. 2/Fig. 2 m-n/SNI+HFTS/subtract-6.abf
- Fig. 2/Fig. 2 m-n/SNI+HFTS/subtract-7.abf
