# Supplementary material for: High-frequency terahertz stimulation alleviates neuropathic pain by inhibiting the pyramidal neuron activity in the anterior cingulate cortex of mice
Source: eLife. 2024 Sep 27;13:RP97444. doi: 10.7554/eLife.97444 (PMC11434610; doi:10.7554/eLife.97444)
Supplement: Figure 3—source data 1. [file elife-97444-fig3-data1.zip]

Archive with 121 entries (98 files):
- Fig. 3/
- Fig. 3/Fig 3 e-k/
- Fig. 3/Fig 3 e-k/1-Sham/
- Fig. 3/Fig 3 e-k/1-Sham/23418020.abf
- Fig. 3/Fig 3 e-k/1-Sham/23418023.abf
- Fig. 3/Fig 3 e-k/1-Sham/23419002.abf
- Fig. 3/Fig 3 e-k/1-Sham/23419005.abf
- Fig. 3/Fig 3 e-k/1-Sham/23o15005.abf
- Fig. 3/Fig 3 e-k/1-Sham/23o15032.abf
- Fig. 3/Fig 3 e-k/1-Sham/23o15038.abf
- Fig. 3/Fig 3 e-k/1-Sham/23o15041.abf
- Fig. 3/Fig 3 e-k/1-Sham/23o22015.abf
- Fig. 3/Fig 3 e-k/1-Sham/23o22029.abf
- Fig. 3/Fig 3 e-k/1-Sham/24525008.abf
- Fig. 3/Fig 3 e-k/1-Sham/24526006.abf
- Fig. 3/Fig 3 e-k/2-SNI/
- Fig. 3/Fig 3 e-k/2-SNI/23315005.abf
- Fig. 3/Fig 3 e-k/2-SNI/23315014.abf
- Fig. 3/Fig 3 e-k/2-SNI/23316015.abf
- Fig. 3/Fig 3 e-k/2-SNI/23322002.abf
- Fig. 3/Fig 3 e-k/2-SNI/23322014.abf
- Fig. 3/Fig 3 e-k/2-SNI/23322019.abf
- Fig. 3/Fig 3 e-k/2-SNI/23326005.abf
- Fig. 3/Fig 3 e-k/2-SNI/23415008.abf
- Fig. 3/Fig 3 e-k/2-SNI/23419025.abf
- Fig. 3/Fig 3 e-k/2-SNI/23419028.abf
- Fig. 3/Fig 3 e-k/2-SNI/23419037.abf
- Fig. 3/Fig 3 e-k/2-SNI/23419043.abf
- Fig. 3/Fig 3 e-k/2-SNI/23419048.abf
- Fig. 3/Fig 3 e-k/2-SNI/23419055.abf
- Fig. 3/Fig 3 e-k/2-SNI/23419058.abf
- Fig. 3/Fig 3 e-k/2-SNI/23419060.abf
- Fig. 3/Fig 3 e-k/2-SNI/23421006.abf
- Fig. 3/Fig 3 e-k/2-SNI/23426027.abf
- Fig. 3/Fig 3 e-k/2-SNI/23o15008.abf
- Fig. 3/Fig 3 e-k/3-SNI+HFTS/
- Fig. 3/Fig 3 e-k/3-SNI+HFTS/23415011.abf
- Fig. 3/Fig 3 e-k/3-SNI+HFTS/23419040.abf
- Fig. 3/Fig 3 e-k/3-SNI+HFTS/23419046.abf
- Fig. 3/Fig 3 e-k/3-SNI+HFTS/23419051.abf
- Fig. 3/Fig 3 e-k/3-SNI+HFTS/23419063.abf
- Fig. 3/Fig 3 e-k/3-SNI+HFTS/23426030.abf
- Fig. 3/Fig 3 e-k/4-SNI+BLS/
- Fig. 3/Fig 3 e-k/4-SNI+BLS/23307043.abf
- Fig. 3/Fig 3 e-k/4-SNI+BLS/23315008.abf
- Fig. 3/Fig 3 e-k/4-SNI+BLS/23315018.abf
- Fig. 3/Fig 3 e-k/4-SNI+BLS/23316018.abf
- Fig. 3/Fig 3 e-k/4-SNI+BLS/23316020.abf
- Fig. 3/Fig 3 e-k/4-SNI+BLS/23322005.abf
- Fig. 3/Fig 3 e-k/4-SNI+BLS/23322023.abf
- Fig. 3/Fig 3 e-k/5-Sham+HFTS/
- Fig. 3/Fig 3 e-k/5-Sham+HFTS/23o15038.abf
- Fig. 3/Fig 3 e-k/5-Sham+HFTS/23o15044.abf
- Fig. 3/Fig 3 e-k/5-Sham+HFTS/23o22057.abf
- Fig. 3/Fig 3 e-k/5-Sham+HFTS/24526025.abf
- Fig. 3/Fig 3 e-k/5-Sham+HFTS/24526028.abf
- Fig. 3/Fig 3 e-k/5-Sham+HFTS/24526031.abf
- Fig. 3/Fig. 3 a/
- Fig. 3/Fig. 3 a/Sham vs SNI/
- Fig. 3/Fig. 3 a/Sham vs SNI/Sham/
- Fig. 3/Fig. 3 a/Sham vs SNI/Sham/23418021.abf
- Fig. 3/Fig. 3 a/Sham vs SNI/Sham/23419003.abf
- Fig. 3/Fig. 3 a/Sham vs SNI/Sham/23419026.abf
- Fig. 3/Fig. 3 a/Sham vs SNI/Sham/23419056.abf
- Fig. 3/Fig. 3 a/Sham vs SNI/Sham/23419066.abf
- Fig. 3/Fig. 3 a/Sham vs SNI/Sham/23421004.abf
- Fig. 3/Fig. 3 a/Sham vs SNI/SNI/
- Fig. 3/Fig. 3 a/Sham vs SNI/SNI/23418024.abf
- Fig. 3/Fig. 3 a/Sham vs SNI/SNI/23419006.abf
- Fig. 3/Fig. 3 a/Sham vs SNI/SNI/23419029.abf
- Fig. 3/Fig. 3 a/Sham vs SNI/SNI/23419059.abf
- Fig. 3/Fig. 3 a/Sham vs SNI/SNI/23419069.abf
- Fig. 3/Fig. 3 a/Sham vs SNI/SNI/23421007.abf
- Fig. 3/Fig. 3 b/
- Fig. 3/Fig. 3 b/SNI vs SNI+HFTS/
- Fig. 3/Fig. 3 b/SNI vs SNI+HFTS/SNI/
- Fig. 3/Fig. 3 b/SNI vs SNI+HFTS/SNI/23415009.abf
- Fig. 3/Fig. 3 b/SNI vs SNI+HFTS/SNI/23419038.abf
- Fig. 3/Fig. 3 b/SNI vs SNI+HFTS/SNI/23419044.abf
- Fig. 3/Fig. 3 b/SNI vs SNI+HFTS/SNI/23419049.abf
- Fig. 3/Fig. 3 b/SNI vs SNI+HFTS/SNI/23419061.abf
- Fig. 3/Fig. 3 b/SNI vs SNI+HFTS/SNI/23426028.abf
- Fig. 3/Fig. 3 b/SNI vs SNI+HFTS/SNI+HFTS/
- Fig. 3/Fig. 3 b/SNI vs SNI+HFTS/SNI+HFTS/23415012.abf
- Fig. 3/Fig. 3 b/SNI vs SNI+HFTS/SNI+HFTS/23419041.abf
- Fig. 3/Fig. 3 b/SNI vs SNI+HFTS/SNI+HFTS/23419047.abf
- Fig. 3/Fig. 3 b/SNI vs SNI+HFTS/SNI+HFTS/23419052.abf
- Fig. 3/Fig. 3 b/SNI vs SNI+HFTS/SNI+HFTS/23419064.abf
- Fig. 3/Fig. 3 b/SNI vs SNI+HFTS/SNI+HFTS/23426031.abf
- Fig. 3/Fig. 3 c/
- Fig. 3/Fig. 3 c/SNI vs SNI+BLS/
- Fig. 3/Fig. 3 c/SNI vs SNI+BLS/SNI/
- Fig. 3/Fig. 3 c/SNI vs SNI+BLS/SNI/23314001.abf
- Fig. 3/Fig. 3 c/SNI vs SNI+BLS/SNI/23314006.abf
- Fig. 3/Fig. 3 c/SNI vs SNI+BLS/SNI/23315006.abf
- Fig. 3/Fig. 3 c/SNI vs SNI+BLS/SNI/23315015.abf
- Fig. 3/Fig. 3 c/SNI vs SNI+BLS/SNI/23322015.abf
- Fig. 3/Fig. 3 c/SNI vs SNI+BLS/SNI/23322024.abf
- Fig. 3/Fig. 3 c/SNI vs SNI+BLS/SNI+BLS/
- Fig. 3/Fig. 3 c/SNI vs SNI+BLS/SNI+BLS/23304002.abf
- Fig. 3/Fig. 3 c/SNI vs SNI+BLS/SNI+BLS/23307033.abf
- Fig. 3/Fig. 3 c/SNI vs SNI+BLS/SNI+BLS/23314010.abf
- Fig. 3/Fig. 3 c/SNI vs SNI+BLS/SNI+BLS/23315009.abf
- Fig. 3/Fig. 3 c/SNI vs SNI+BLS/SNI+BLS/23322020.abf
- Fig. 3/Fig. 3 c/SNI vs SNI+BLS/SNI+BLS/23322026.abf
- Fig. 3/Fig. 3 d/
- Fig. 3/Fig. 3 d/Sham vs Sham+HFTS/
- Fig. 3/Fig. 3 d/Sham vs Sham+HFTS/Sham/
- Fig. 3/Fig. 3 d/Sham vs Sham+HFTS/Sham/23o15006.abf
- Fig. 3/Fig. 3 d/Sham vs Sham+HFTS/Sham/23o15033.abf
- Fig. 3/Fig. 3 d/Sham vs Sham+HFTS/Sham/23o15042.abf
- Fig. 3/Fig. 3 d/Sham vs Sham+HFTS/Sham/23o22030.abf
- Fig. 3/Fig. 3 d/Sham vs Sham+HFTS/Sham/24525009.abf
- Fig. 3/Fig. 3 d/Sham vs Sham+HFTS/Sham/24526007.abf
- Fig. 3/Fig. 3 d/Sham vs Sham+HFTS/Sham+HFTS/
- Fig. 3/Fig. 3 d/Sham vs Sham+HFTS/Sham+HFTS/23o15039.abf
- Fig. 3/Fig. 3 d/Sham vs Sham+HFTS/Sham+HFTS/23o15045 7个.abf
- Fig. 3/Fig. 3 d/Sham vs Sham+HFTS/Sham+HFTS/23o22058.abf
- Fig. 3/Fig. 3 d/Sham vs Sham+HFTS/Sham+HFTS/24526026.abf
- Fig. 3/Fig. 3 d/Sham vs Sham+HFTS/Sham+HFTS/24526029.abf
- Fig. 3/Fig. 3 d/Sham vs Sham+HFTS/Sham+HFTS/24526032.abf
