# Supplementary material for: High-frequency terahertz stimulation alleviates neuropathic pain by inhibiting the pyramidal neuron activity in the anterior cingulate cortex of mice
Source: eLife. 2024 Sep 27;13:RP97444. doi: 10.7554/eLife.97444 (PMC11434610; doi:10.7554/eLife.97444)
Supplement: Figure 5—source data 1. [file elife-97444-fig5-data1.zip]

Archive with 17 entries (12 files):
- Fig. 5/
- Fig. 5/SHAM/
- Fig. 5/SHAM/SAHM_2.png
- Fig. 5/SHAM/SHAM.avi
- Fig. 5/SHAM/SHAM_1.png
- Fig. 5/SNI/
- Fig. 5/SNI/SNI.avi
- Fig. 5/SNI/SNI_1.png
- Fig. 5/SNI/SNI_2.png
- Fig. 5/SNI+BLS/
- Fig. 5/SNI+BLS/SNI+BLS.avi
- Fig. 5/SNI+BLS/SNI+BLS_1.png
- Fig. 5/SNI+BLS/SNI+BLS_2.png
- Fig. 5/SNI+HFTS/
- Fig. 5/SNI+HFTS/SNI+HFTS.avi
- Fig. 5/SNI+HFTS/SNI+HFTS_1.png
- Fig. 5/SNI+HFTS/SNI+HFTS_2.png
