# Supplementary material for: High-frequency terahertz stimulation alleviates neuropathic pain by inhibiting the pyramidal neuron activity in the anterior cingulate cortex of mice
Source: eLife. 2024 Sep 27;13:RP97444. doi: 10.7554/eLife.97444 (PMC11434610; doi:10.7554/eLife.97444)
Supplement: Source code 1. [file elife-97444-code1.zip]

Archive with 255 entries (217 files):
- code/
- code/MClustV4.4Pro/
- code/MClustV4.4Pro/LoadSpikes.m
- code/MClustV4.4Pro/MClust/
- code/MClustV4.4Pro/MClust/+KlustaKwik/
- code/MClustV4.4Pro/MClust/+KlustaKwik/KlustaKwik.exe
- code/MClustV4.4Pro/MClust/+KlustaKwik/RunOneKKwik.m
- code/MClustV4.4Pro/MClust/+KlustaKwik/WriteKKwikFeatureFile.m
- code/MClustV4.4Pro/MClust/+MClust/
- code/MClustV4.4Pro/MClust/+MClust/+ClusterQuality/
- code/MClustV4.4Pro/MClust/+MClust/+ClusterQuality/IsolationDistance.m
- code/MClustV4.4Pro/MClust/+MClust/+ClusterQuality/L_Ratio.m
- code/MClustV4.4Pro/MClust/+MClust/+ClusterTypes/
- code/MClustV4.4Pro/MClust/+MClust/+ClusterTypes/@Cluster/
- code/MClustV4.4Pro/MClust/+MClust/+ClusterTypes/@Cluster/CalculateIsolationDistance.m
- code/MClustV4.4Pro/MClust/+MClust/+ClusterTypes/@Cluster/CalculateLRatio.m
- code/MClustV4.4Pro/MClust/+MClust/+ClusterTypes/@Cluster/CalculateLRatio_and_IsolationDistance.m
- code/MClustV4.4Pro/MClust/+MClust/+ClusterTypes/@Cluster/CalculateSNR.m
- code/MClustV4.4Pro/MClust/+MClust/+ClusterTypes/@Cluster/CheckCluster.m
- code/MClustV4.4Pro/MClust/+MClust/+ClusterTypes/@Cluster/Cluster.m
- code/MClustV4.4Pro/MClust/+MClust/+ClusterTypes/@Cluster/ClusterFunc_00_ShowInfo.m
- code/MClustV4.4Pro/MClust/+MClust/+ClusterTypes/@Cluster/ClusterFunc_01_CheckCluster.m
- code/MClustV4.4Pro/MClust/+MClust/+ClusterTypes/@Cluster/ClusterFunc_ShowAutocorr.m
- code/MClustV4.4Pro/MClust/+MClust/+ClusterTypes/@Cluster/ClusterFunc_ShowAverageWaveform.m
- code/MClustV4.4Pro/MClust/+MClust/+ClusterTypes/@Cluster/ClusterFunc_ShowHistAtPeak.m
- code/MClustV4.4Pro/MClust/+MClust/+ClusterTypes/@Cluster/ClusterFunc_ShowHistISI.m
- code/MClustV4.4Pro/MClust/+MClust/+ClusterTypes/@Cluster/ClusterFunc_ShowWaveformWaterfall.m
- code/MClustV4.4Pro/MClust/+MClust/+ClusterTypes/@CvxHullCluster/
- code/MClustV4.4Pro/MClust/+MClust/+ClusterTypes/@CvxHullCluster/ClusterFunc_00_ShowInfo.m
- code/MClustV4.4Pro/MClust/+MClust/+ClusterTypes/@CvxHullCluster/ClusterFunc_AddLimit.m
- code/MClustV4.4Pro/MClust/+MClust/+ClusterTypes/@CvxHullCluster/ClusterFunc_DeleteAllLimits.m
- code/MClustV4.4Pro/MClust/+MClust/+ClusterTypes/@CvxHullCluster/ClusterFunc_DeleteLimit.m
- code/MClustV4.4Pro/MClust/+MClust/+ClusterTypes/@CvxHullCluster/CopyHulls.m
- code/MClustV4.4Pro/MClust/+MClust/+ClusterTypes/@CvxHullCluster/CvxHullCluster.m
- code/MClustV4.4Pro/MClust/+MClust/+ClusterTypes/@CvxHullCluster/PlotSelf.m
- code/MClustV4.4Pro/MClust/+MClust/+ClusterTypes/@CvxHullCluster/SetParms.m
- code/MClustV4.4Pro/MClust/+MClust/+ClusterTypes/@DisplayableCluster/
- code/MClustV4.4Pro/MClust/+MClust/+ClusterTypes/@DisplayableCluster/ClusterFunc_02_DeleteCluster.m
- code/MClustV4.4Pro/MClust/+MClust/+ClusterTypes/@DisplayableCluster/ClusterFunc_Convert.m
- code/MClustV4.4Pro/MClust/+MClust/+ClusterTypes/@DisplayableCluster/ClusterFunc_Copy.m
- code/MClustV4.4Pro/MClust/+MClust/+ClusterTypes/@DisplayableCluster/ClusterFunc_RunKKwikOnCluster.m
- code/MClustV4.4Pro/MClust/+MClust/+ClusterTypes/@DisplayableCluster/ClusterFunc_ShowCrosscorr.m
- code/MClustV4.4Pro/MClust/+MClust/+ClusterTypes/@DisplayableCluster/ClusterFunc_ShowWaveforms.m
- code/MClustV4.4Pro/MClust/+MClust/+ClusterTypes/@DisplayableCluster/DisplayableCluster.m
- code/MClustV4.4Pro/MClust/+MClust/+ClusterTypes/@DisplayableCluster/PanelSelf.m
- code/MClustV4.4Pro/MClust/+MClust/+ClusterTypes/@DisplayableCluster/PlotSelf.m
- code/MClustV4.4Pro/MClust/+MClust/+ClusterTypes/@KKCluster/
- code/MClustV4.4Pro/MClust/+MClust/+ClusterTypes/@KKCluster/KKCluster.m
- code/MClustV4.4Pro/MClust/+MClust/+ClusterTypes/@MCCluster/
- code/MClustV4.4Pro/MClust/+MClust/+ClusterTypes/@MCCluster/MCCluster.m
- code/MClustV4.4Pro/MClust/+MClust/+ClusterTypes/@SpikelistCluster/
- code/MClustV4.4Pro/MClust/+MClust/+ClusterTypes/@SpikelistCluster/ClusterFunc_AddSpikesByCvxHull.m
- code/MClustV4.4Pro/MClust/+MClust/+ClusterTypes/@SpikelistCluster/ClusterFunc_AddSpikesByGaussian.m
- code/MClustV4.4Pro/MClust/+MClust/+ClusterTypes/@SpikelistCluster/ClusterFunc_AddSpikesByPolygon.m
- code/MClustV4.4Pro/MClust/+MClust/+ClusterTypes/@SpikelistCluster/ClusterFunc_AddSpikesFromUnaccountedByCvxHull.m
- code/MClustV4.4Pro/MClust/+MClust/+ClusterTypes/@SpikelistCluster/ClusterFunc_AddSpikesFromUnaccountedByPolygon.m
- code/MClustV4.4Pro/MClust/+MClust/+ClusterTypes/@SpikelistCluster/ClusterFunc_CutOnBestProjection.m
- code/MClustV4.4Pro/MClust/+MClust/+ClusterTypes/@SpikelistCluster/ClusterFunc_DeleteAllSpikes.m
- code/MClustV4.4Pro/MClust/+MClust/+ClusterTypes/@SpikelistCluster/ClusterFunc_LimitSpikesByCvxHull.m
- code/MClustV4.4Pro/MClust/+MClust/+ClusterTypes/@SpikelistCluster/ClusterFunc_LimitSpikesByPolygon.m
- code/MClustV4.4Pro/MClust/+MClust/+ClusterTypes/@SpikelistCluster/ClusterFunc_LimitSpikesByWaveforms.m
- code/MClustV4.4Pro/MClust/+MClust/+ClusterTypes/@SpikelistCluster/ClusterFunc_MergeWith.m
- code/MClustV4.4Pro/MClust/+MClust/+ClusterTypes/@SpikelistCluster/ClusterFunc_RemoveSpikesByCvxHull.m
- code/MClustV4.4Pro/MClust/+MClust/+ClusterTypes/@SpikelistCluster/ClusterFunc_RemoveSpikesByPolygon.m
- code/MClustV4.4Pro/MClust/+MClust/+ClusterTypes/@SpikelistCluster/ClusterFunc_Remove_Doubles.m
- code/MClustV4.4Pro/MClust/+MClust/+ClusterTypes/@SpikelistCluster/ClusterFunc_SplitSpikesByCvxHull.m
- code/MClustV4.4Pro/MClust/+MClust/+ClusterTypes/@SpikelistCluster/ClusterFunc_SplitSpikesByPolygon.m
- code/MClustV4.4Pro/MClust/+MClust/+ClusterTypes/@SpikelistCluster/SpikelistCluster.m
- code/MClustV4.4Pro/MClust/+MClust/+ClusterTypes/@ZeroCluster/
- code/MClustV4.4Pro/MClust/+MClust/+ClusterTypes/@ZeroCluster/ClusterFunc__ToggleUnaccountedForSpikesOnly.m
- code/MClustV4.4Pro/MClust/+MClust/+ClusterTypes/@ZeroCluster/ZeroCluster.m
- code/MClustV4.4Pro/MClust/+MClust/+Limits/
- code/MClustV4.4Pro/MClust/+MClust/+Limits/WaveformLimit.m
- code/MClustV4.4Pro/MClust/+MClust/@BestProjectionCutter/
- code/MClustV4.4Pro/MClust/+MClust/@BestProjectionCutter/BestProjectionCutter.m
- code/MClustV4.4Pro/MClust/+MClust/@BestProjectionCutter/CreateCutterWindow.m
- code/MClustV4.4Pro/MClust/+MClust/@BestProjectionCutter/Projection1.m
- code/MClustV4.4Pro/MClust/+MClust/@BestProjectionCutter/Projection2.m
- code/MClustV4.4Pro/MClust/+MClust/@BestProjectionCutter/Projection3.m
- code/MClustV4.4Pro/MClust/+MClust/@BestProjectionCutter/RecalculateProjection.m
- code/MClustV4.4Pro/MClust/+MClust/@BestProjectionCutter/RecalculateProjection0.m
- code/MClustV4.4Pro/MClust/+MClust/@BestProjectionCutter/RedrawAxes.m
- code/MClustV4.4Pro/MClust/+MClust/@BestProjectionCutter/RedrawClusters.m
- code/MClustV4.4Pro/MClust/+MClust/@Cutter/
- code/MClustV4.4Pro/MClust/+MClust/@Cutter/CreateCutterWindow.m
- code/MClustV4.4Pro/MClust/+MClust/@Cutter/Cutter.m
- code/MClustV4.4Pro/MClust/+MClust/@Cutter/CutterOption_00_CheckAllClusters.m
- code/MClustV4.4Pro/MClust/+MClust/@Cutter/CutterOption_AllCrossCorrs.m
- code/MClustV4.4Pro/MClust/+MClust/@Cutter/CutterOption_CloseAllNonEssentialFigs.m
- code/MClustV4.4Pro/MClust/+MClust/@Cutter/CutterOption_CompareAverageWaveforms.m
- code/MClustV4.4Pro/MClust/+MClust/@Cutter/CutterOption_RecolorClusters.m
- code/MClustV4.4Pro/MClust/+MClust/@Cutter/DrawPolygonOnAxes.m
- code/MClustV4.4Pro/MClust/+MClust/@Cutter/RedrawAxes.m
- code/MClustV4.4Pro/MClust/+MClust/@Cutter/RedrawClusters.m
- code/MClustV4.4Pro/MClust/+MClust/@Feature/
- code/MClustV4.4Pro/MClust/+MClust/@Feature/Feature.m
- code/MClustV4.4Pro/MClust/+MClust/@KKwikCutter/
- code/MClustV4.4Pro/MClust/+MClust/@KKwikCutter/CreateCutterWindow.m
- code/MClustV4.4Pro/MClust/+MClust/@KKwikCutter/KKwikCutter.m
- code/MClustV4.4Pro/MClust/+MClust/@KKwikCutter/RedrawAxes.m
- code/MClustV4.4Pro/MClust/+MClust/@ManualCutter/
- code/MClustV4.4Pro/MClust/+MClust/@ManualCutter/CreateCutterWindow.m
- code/MClustV4.4Pro/MClust/+MClust/@ManualCutter/CutterOption_CreateClustersFromTFiles.m
- code/MClustV4.4Pro/MClust/+MClust/@ManualCutter/CutterOption_EvalOverlap.m
- code/MClustV4.4Pro/MClust/+MClust/@ManualCutter/CutterOption_SelectAndDelete.m
- code/MClustV4.4Pro/MClust/+MClust/@ManualCutter/ManualCutter.m
- code/MClustV4.4Pro/MClust/+MClust/@SpcCutter/
- code/MClustV4.4Pro/MClust/+MClust/@SpcCutter/CreateSpcCutterWindow.m
- code/MClustV4.4Pro/MClust/+MClust/@SpcCutter/RedrawAxes.m
- code/MClustV4.4Pro/MClust/+MClust/@SpcCutter/RedrawClusters.m
- code/MClustV4.4Pro/MClust/+MClust/@SpcCutter/SpcCutter.m
- code/MClustV4.4Pro/MClust/+MClust/AutoCorr.m
- code/MClustV4.4Pro/MClust/+MClust/AverageWaveform.m
- code/MClustV4.4Pro/MClust/+MClust/CalculateFeatures.m
- code/MClustV4.4Pro/MClust/+MClust/CrossCorr.m
- code/MClustV4.4Pro/MClust/+MClust/GetData.m
- code/MClustV4.4Pro/MClust/+MClust/GetSettings.m
- code/MClustV4.4Pro/MClust/+MClust/HistISI.m
- code/MClustV4.4Pro/MClust/+MClust/ReadHeader.m
- code/MClustV4.4Pro/MClust/+MClust/WriteHeader.m
- code/MClustV4.4Pro/MClust/+MClustStats/
- code/MClustV4.4Pro/MClust/+MClustStats/AutoCorr.c
- code/MClustV4.4Pro/MClust/+MClustStats/AutoCorr.mexw32
- code/MClustV4.4Pro/MClust/+MClustStats/AutoCorr.mexw64
- code/MClustV4.4Pro/MClust/+MClustStats/CrossCorr.c
- code/MClustV4.4Pro/MClust/+MClustStats/CrossCorr.mexw32
- code/MClustV4.4Pro/MClust/+MClustStats/CrossCorr.mexw64
- code/MClustV4.4Pro/MClust/+MClustUtils/
- code/MClustV4.4Pro/MClust/+MClustUtils/BestSubplots.m
- code/MClustV4.4Pro/MClust/+MClustUtils/ListboxPair.m
- code/MClustV4.4Pro/MClust/+MClustUtils/myCallerName.m
- code/MClustV4.4Pro/MClust/+MClustUtils/NRadioSwitch.m
- code/MClustV4.4Pro/MClust/+MClustUtils/process_varargin_class.m
- code/MClustV4.4Pro/MClust/+MClustUtils/TwoRadioSwitch.m
- code/MClustV4.4Pro/MClust/+MClustUtils/UndoSystem.m
- code/MClustV4.4Pro/MClust/@MClustData/
- code/MClustV4.4Pro/MClust/@MClustData/AddCluster.m
- code/MClustV4.4Pro/MClust/@MClustData/ApplyConvexHullsFromFile.m
- code/MClustV4.4Pro/MClust/@MClustData/EraseTfiles.m
- code/MClustV4.4Pro/MClust/@MClustData/FillFeatures.m
- code/MClustV4.4Pro/MClust/@MClustData/GetFeatureNames.m
- code/MClustV4.4Pro/MClust/@MClustData/LoadNeuralTimes.m
- code/MClustV4.4Pro/MClust/@MClustData/LoadNeuralWaveforms.m
- code/MClustV4.4Pro/MClust/@MClustData/LoadTetrodeData.m
- code/MClustV4.4Pro/MClust/@MClustData/MClustData.m
- code/MClustV4.4Pro/MClust/@MClustData/WriteCQfiles.m
- code/MClustV4.4Pro/MClust/@MClustData/WriteTfiles.m
- code/MClustV4.4Pro/MClust/@MClustData/WriteWVfiles.m
- code/MClustV4.4Pro/MClust/@MClustMainWindowClass/
- code/MClustV4.4Pro/MClust/@MClustMainWindowClass/CreateMainWindow.m
- code/MClustV4.4Pro/MClust/@MClustMainWindowClass/MClustMainWindowClass.m
- code/MClustV4.4Pro/MClust/@MClustMainWindowClass/Redraw.m
- code/MClustV4.4Pro/MClust/@MClustSettings/
- code/MClustV4.4Pro/MClust/@MClustSettings/FindAvailableClusterTypes.m
- code/MClustV4.4Pro/MClust/@MClustSettings/MClustSettings.m
- code/MClustV4.4Pro/MClust/@MClustSettings/PlaceWindow.m
- code/MClustV4.4Pro/MClust/@MClustSettings/StoreWindowPlace.m
- code/MClustV4.4Pro/MClust/Features/
- code/MClustV4.4Pro/MClust/Features/Extra_Features/
- code/MClustV4.4Pro/MClust/Features/Extra_Features/feature_PeakValleyDiff.m
- code/MClustV4.4Pro/MClust/Features/feature_Energy.m
- code/MClustV4.4Pro/MClust/Features/feature_EnergyD1.m
- code/MClustV4.4Pro/MClust/Features/feature_HalfWidth.m
- code/MClustV4.4Pro/MClust/Features/feature_Peak.m
- code/MClustV4.4Pro/MClust/Features/feature_Peak6to11.m
- code/MClustV4.4Pro/MClust/Features/feature_PeakIndex.m
- code/MClustV4.4Pro/MClust/Features/feature_PeaktoValleyWidth.m
- code/MClustV4.4Pro/MClust/Features/feature_Time.m
- code/MClustV4.4Pro/MClust/Features/feature_Valley.m
- code/MClustV4.4Pro/MClust/Features/feature_Wavelet1.m
- code/MClustV4.4Pro/MClust/Features/feature_Wavelet2.m
- code/MClustV4.4Pro/MClust/Features/feature_Wavelet3.m
- code/MClustV4.4Pro/MClust/Features/feature_WavePC1.m
- code/MClustV4.4Pro/MClust/Features/feature_WavePC2.m
- code/MClustV4.4Pro/MClust/Features/feature_WavePC3.m
- code/MClustV4.4Pro/MClust/LoadingEngines/
- code/MClustV4.4Pro/MClust/LoadingEngines/LoadMAT.m
- code/MClustV4.4Pro/MClust/LoadingEngines/LoadSEfromCSC.m
- code/MClustV4.4Pro/MClust/LoadingEngines/LoadSE_NeuralynxNT.m
- code/MClustV4.4Pro/MClust/LoadingEngines/LoadTDT.m
- code/MClustV4.4Pro/MClust/LoadingEngines/LoadTT_Axona0.cpp
- code/MClustV4.4Pro/MClust/LoadingEngines/LoadTT_Axona50.mexw64
- code/MClustV4.4Pro/MClust/LoadingEngines/LoadTT_NeuralynxNT.m
- code/MClustV4.4Pro/MClust/LoadingEngines/LoadTT_openephys.m
- code/MClustV4.4Pro/MClust/LoadingEngines/OpenEphysLoadingEngine.m
- code/MClustV4.4Pro/MClust/LoadingEngines/SubCalls/
- code/MClustV4.4Pro/MClust/LoadingEngines/SubCalls/LoadSE_NeuralynxNT0.cpp
- code/MClustV4.4Pro/MClust/LoadingEngines/SubCalls/LoadSE_NeuralynxNT0.mexw64
- code/MClustV4.4Pro/MClust/LoadingEngines/SubCalls/LoadTT_NeuralynxNT0.cpp
- code/MClustV4.4Pro/MClust/LoadingEngines/SubCalls/LoadTT_NeuralynxNT0.mexw32
- code/MClustV4.4Pro/MClust/LoadingEngines/SubCalls/LoadTT_NeuralynxNT0.mexw64
- code/MClustV4.4Pro/MClust/LoadingEngines/SubCalls/TDT2mat.m
- code/MClustV4.4Pro/MClust/LoadingEngines/SubCalls/TTI.m
- code/MClustV4.4Pro/MClust/LoadingEngines/SubCalls/TTIcallback.m
- code/MClustV4.4Pro/MClust/MClust.m
- code/MClustV4.4Pro/MClust/MClust0.m
- code/MClustV4.4Pro/MClust/MClustVersion.m
- code/MClustV4.4Pro/MClust/NeuroPhysData_link/
- code/MClustV4.4Pro/MClust/README.txt
- code/MClustV4.4Pro/MClust/ResetMClust.m
- code/MClustV4.4Pro/MClust/RunClustBatch.m
- code/MClustV4.4Pro/MClust/Utilities/
- code/MClustV4.4Pro/MClust/Utilities/@ctsd/
- code/MClustV4.4Pro/MClust/Utilities/@ctsd/ctsd.m
- code/MClustV4.4Pro/MClust/Utilities/@ctsd/data.m
- code/MClustV4.4Pro/MClust/Utilities/@ctsd/mask.m
- code/MClustV4.4Pro/MClust/Utilities/@ctsd/restrict.m
- code/MClustV4.4Pro/MClust/Utilities/@ctsd/smooth.m
- code/MClustV4.4Pro/MClust/Utilities/@ts/
- code/MClustV4.4Pro/MClust/Utilities/@ts/data.m
- code/MClustV4.4Pro/MClust/Utilities/@ts/keep.m
- code/MClustV4.4Pro/MClust/Utilities/@ts/restrict.m
- code/MClustV4.4Pro/MClust/Utilities/@ts/smooth.m
- code/MClustV4.4Pro/MClust/Utilities/@ts/ts.m
- code/MClustV4.4Pro/MClust/Utilities/@tsd/
- code/MClustV4.4Pro/MClust/Utilities/@tsd/cat.m
- code/MClustV4.4Pro/MClust/Utilities/@tsd/data.m
- code/MClustV4.4Pro/MClust/Utilities/@tsd/keep.m
- code/MClustV4.4Pro/MClust/Utilities/@tsd/mask.m
- code/MClustV4.4Pro/MClust/Utilities/@tsd/merge.m
- code/MClustV4.4Pro/MClust/Utilities/@tsd/removeNaNs.m
- code/MClustV4.4Pro/MClust/Utilities/@tsd/restrict.m
- code/MClustV4.4Pro/MClust/Utilities/@tsd/tsd.m
- code/MClustV4.4Pro/MClust/Utilities/extract_varargin.m
- code/MClustV4.4Pro/MClust/Utilities/FindFile.m
- code/MClustV4.4Pro/MClust/Utilities/FindFiles.m
- code/MClustV4.4Pro/MClust/Utilities/popdir.m
- code/MClustV4.4Pro/MClust/Utilities/process_varargin.m
- code/MClustV4.4Pro/MClust/Utilities/pushdir.m
- code/MClustV4.4Pro/MClust/Utilities/selectalongfirstdimension.m
- code/MClustV4.4Pro/MClust/Utilities/SpcMex/
- code/MClustV4.4Pro/MClust/Utilities/SpcMex/ALGRAPH.c
- code/MClustV4.4Pro/MClust/Utilities/SpcMex/ALGRAPH.h
- code/MClustV4.4Pro/MClust/Utilities/SpcMex/FAIRSPLIT.c
- code/MClustV4.4Pro/MClust/Utilities/SpcMex/FAIRSPLIT.h
- code/MClustV4.4Pro/MClust/Utilities/SpcMex/L.c
- code/MClustV4.4Pro/MClust/Utilities/SpcMex/L.h
- code/MClustV4.4Pro/MClust/Utilities/SpcMex/MergeSort.c
- code/MClustV4.4Pro/MClust/Utilities/SpcMex/MergeSort.h
- code/MClustV4.4Pro/MClust/Utilities/SpcMex/SPC.c
- code/MClustV4.4Pro/MClust/Utilities/SpcMex/SPC.h
- code/MClustV4.4Pro/MClust/Utilities/SpcMex/spc_mex.c
- code/MClustV4.4Pro/MClust/Utilities/SpcMex/spc_mex.mexw64
- code/MClustV4.4Pro/MClust/Utilities/streq.m
- code/MClustV4.4Pro/MClust/_Extras/
- code/MClustV4.4Pro/MClust/_Extras/Axona50_to_MAT.m
- code/MClustV4.4Pro/MClust/_Extras/ginputline.m
- code/MClustV4.4Pro/MClust/_Extras/load_open_ephys_data.m
- code/MClustV4.4Pro/MClust/_Extras/nonmodal_listdlg.m
- code/MClustV4.4Pro/MClust/_Extras/openephys_to_MAT.m
- code/MClustV4.4Pro/MClust-4-4.docx
- code/MClustV4.4Pro/OutsideCode/
- code/MClustV4.4Pro/OutsideCode/histcn.m
- code/spike_event.m
- code/SPKC_Data_Viewer_20211129.m
