# Supplementary material for: High-frequency terahertz stimulation alleviates neuropathic pain by inhibiting the pyramidal neuron activity in the anterior cingulate cortex of mice
Source: eLife. 2024 Sep 27;13:RP97444. doi: 10.7554/eLife.97444 (PMC11434610; doi:10.7554/eLife.97444)
Supplement: Source code 1. [file elife-97444-code1.zip › code/MClustV4.4Pro/MClust/+MClust/+ClusterTypes/@Cluster/CalculateIsolationDistance.m]

function IsoD = CalculateIsolationDistance( self )
% Calculate Isolation Distance

% ADR 2012/12

% construct components

% 1. FD for each element of ClusterSeparationFeatures
MCS = MClust.GetSettings();
[T, F] = MClust.CalculateFeatures(MCS.ClusterSeparationFeatures);

nSpikes = length(T);
nFeat = length(F);

FD = nan(nSpikes, nFeat);

for iF = 1:nFeat
    FD(:,iF) = F{iF}.GetData();
end
    
IsoD = MClust.ClusterQuality.IsolationDistance(FD, self.GetSpikes());

end
