# Supplementary material for: High-frequency terahertz stimulation alleviates neuropathic pain by inhibiting the pyramidal neuron activity in the anterior cingulate cortex of mice
Source: eLife. 2024 Sep 27;13:RP97444. doi: 10.7554/eLife.97444 (PMC11434610; doi:10.7554/eLife.97444)
Supplement: Source code 1. [file elife-97444-code1.zip › code/MClustV4.4Pro/MClust/+MClust/+ClusterTypes/@Cluster/CalculateSNR.m]

function SNR = CalculateSNR( self, WV )
% SNR = CalculateSNR(self)

MCD = MClust.GetData();
mySpikes = self.GetSpikes();

if nargin==1
    WV = MCD.LoadNeuralWaveforms(mySpikes, 2);
end
[~, nCh, ~] = size(WV.data);
mWV = MClust.AverageWaveform(WV); 
[~, maxPeak] = max(abs(mWV));

noiseSpikes = setdiff(1:MCD.nSpikes(), mySpikes);
WV = MCD.LoadNeuralWaveforms(noiseSpikes, 2);

[Noise_mWV Noise_sWV] = MClust.AverageWaveform(WV); 

SNR = nan(nCh,1);
for iCh = 1:nCh
    SNR(iCh) = (mWV(maxPeak(iCh),iCh)- Noise_mWV(maxPeak(iCh),iCh))./Noise_sWV(maxPeak(iCh),iCh);
end

end
