# Supplementary material for: High-frequency terahertz stimulation alleviates neuropathic pain by inhibiting the pyramidal neuron activity in the anterior cingulate cortex of mice
Source: eLife. 2024 Sep 27;13:RP97444. doi: 10.7554/eLife.97444 (PMC11434610; doi:10.7554/eLife.97444)
Supplement: Source code 1. [file elife-97444-code1.zip › code/MClustV4.4Pro/MClust/+MClust/+ClusterTypes/@Cluster/ClusterFunc_00_ShowInfo.m]

function ClusterFunc_00_ShowInfo(self)

S = {self.name, ...
    sprintf('@%s', class(self)), ...
    sprintf('%d spikes', self.nSpikes()), ...
    };
msgbox(S, self.name);
end
