# Supplementary material for: High-frequency terahertz stimulation alleviates neuropathic pain by inhibiting the pyramidal neuron activity in the anterior cingulate cortex of mice
Source: eLife. 2024 Sep 27;13:RP97444. doi: 10.7554/eLife.97444 (PMC11434610; doi:10.7554/eLife.97444)
Supplement: Source code 1. [file elife-97444-code1.zip › code/MClustV4.4Pro/MClust/+MClust/+ClusterTypes/@Cluster/ClusterFunc_ShowAutocorr.m]

function ClusterFunc_ShowAutocorr(self)

% ClusterFunc_ShowAutocorr(self)
% ADR 2012
%
% Status: PROMOTED (Release version)
% See documentation for copyright (owned by original authors) and warranties (none!).
% This code released as part of MClust 3.0.
% Version control M4.0.
% Extensively modified by ADR to accomodate new ClusterOptions methodology

MCS = MClust.GetSettings();

Spikes = self.GetSpikes();
T = self.GetSpikeTimes();

if isempty(Spikes)
    msgbox('No points in cluster.')
    return
else
	MClust.AutoCorr(T, ...
        'myTitle', ['Autocorr: Cluster ' self.name], ...
        'myFigureTag', MCS.DeletableFigureTag);
end
