# Supplementary material for: High-frequency terahertz stimulation alleviates neuropathic pain by inhibiting the pyramidal neuron activity in the anterior cingulate cortex of mice
Source: eLife. 2024 Sep 27;13:RP97444. doi: 10.7554/eLife.97444 (PMC11434610; doi:10.7554/eLife.97444)
Supplement: Source code 1. [file elife-97444-code1.zip › code/MClustV4.4Pro/MClust/+MClust/+ClusterTypes/@Cluster/ClusterFunc_ShowHistISI.m]

function ClusterFunc_ShowHistISI(self)
% ShowHistISI(self)
%
% NONE

% ADR 2003
%
% Status: PROMOTED (Release version) 
% See documentation for copyright (owned by original authors) and warranties (none!).
% This code released as part of MClust 3.0.
% Version control M3.0.
% Extensively modified by ADR to accomodate new ClusterOptions methodology
% v3.1 JCJ 2007: Added extra plot info
% ADR removed extraneous +1

MCS = MClust.GetSettings();

T = self.GetSpikeTimes();
MClust.HistISI(T, ...
    'myTitle', ['ISI histogram - ' self.name], ...
    'myFigureTag', MCS.DeletableFigureTag);
