# Supplementary material for: High-frequency terahertz stimulation alleviates neuropathic pain by inhibiting the pyramidal neuron activity in the anterior cingulate cortex of mice
Source: eLife. 2024 Sep 27;13:RP97444. doi: 10.7554/eLife.97444 (PMC11434610; doi:10.7554/eLife.97444)
Supplement: Source code 1. [file elife-97444-code1.zip › code/MClustV4.4Pro/MClust/+MClust/+ClusterTypes/@Cluster/ClusterFunc_ShowWaveformWaterfall.m]

function ClusterFunc_ShowWaveformWaterfall(self)

% ClusterFunc_ShowWaveformWaterfall(self)
% ADR 2003
%
% Status: PROMOTED (Release version)
% See documentation for copyright (owned by original authors) and warranties (none!).
% This code released as part of MClust 3.0.
% Version control M4.0.
% Extensively modified by ADR to accomodate new ClusterOptions methodology

nBins = 20;

MCS = MClust.GetSettings();
Spikes = self.GetSpikes();

if isempty(Spikes)
    msgbox('No points in cluster.')
    return
else
    WV = self.GetWaveforms();
    WVD = WV.data();
    [nSpikes, nCh, nSamp] = size(WVD);
    
    figure('Name', ['Waterfall plot: ' self.name], ...
        'Tag', MCS.DeletableFigureTag);
    plotsub = ceil(sqrt(nCh));
    for iCh = 1:nCh
        W0 = squeeze(WVD(:,iCh,:));
        H = hist(W0,nBins);
        subplot(plotsub, plotsub, iCh);
        waterfall(H');
    end
    
end
