# Supplementary material for: High-frequency terahertz stimulation alleviates neuropathic pain by inhibiting the pyramidal neuron activity in the anterior cingulate cortex of mice
Source: eLife. 2024 Sep 27;13:RP97444. doi: 10.7554/eLife.97444 (PMC11434610; doi:10.7554/eLife.97444)
Supplement: Source code 1. [file elife-97444-code1.zip › code/MClustV4.4Pro/MClust/+MClust/+ClusterTypes/@CvxHullCluster/ClusterFunc_DeleteLimit.m]

function  ClusterFunc_DeleteLimit(self)

% Convex Hull clsuter add limit

MCC = self.getAssociatedCutter();

MCC.StoreUndo('Delete Limit');

% get axes
xFeat = MCC.get_xFeature();
yFeat = MCC.get_yFeature();

iL = self.findLimit(xFeat, yFeat);
if ~isempty(iL)
    self.featuresX(iL) = [];
    self.featuresY(iL) = [];    
    self.xg(iL) = [];
    self.yg(iL) = [];
end

MCC.RedrawAxes();
end
