# Supplementary material for: High-frequency terahertz stimulation alleviates neuropathic pain by inhibiting the pyramidal neuron activity in the anterior cingulate cortex of mice
Source: eLife. 2024 Sep 27;13:RP97444. doi: 10.7554/eLife.97444 (PMC11434610; doi:10.7554/eLife.97444)
Supplement: Source code 1. [file elife-97444-code1.zip › code/MClustV4.4Pro/MClust/+MClust/+ClusterTypes/@CvxHullCluster/CopyHulls.m]

function CopyHulls(self, C0)

% Copy Convex hulls from C0 to self.  Replace with current features using
% matched names.

MCD = MClust.GetData;

self.featuresX = {};
self.featuresY = {};
self.xg = {};
self.yg  = {};

nL = length(C0.featuresX);
featureNames = cellfun(@(F) F.name, MCD.Features, 'UniformOutput', false);

for iL = 1:nL
    fX = find(strcmp(C0.featuresX{iL}.name, featureNames),1);
    fY = find(strcmp(C0.featuresY{iL}.name, featureNames),1);
    if isempty(fX) || isempty(fY)
        error('MClust::ConvexHullsCluster', 'Feature pair <%s,%s> not found in new feature set.', C0.featuresX{iL}.name, C0.featuresY{iL}.name)
    end
    self.featuresX{iL} = MCD.Features{fX};
    self.xg{iL} = C0.xg{iL};
    self.featuresY{iL} = MCD.Features{fY};
    self.yg{iL} = C0.yg{iL};
end
    
        
