# Supplementary material for: High-frequency terahertz stimulation alleviates neuropathic pain by inhibiting the pyramidal neuron activity in the anterior cingulate cortex of mice
Source: eLife. 2024 Sep 27;13:RP97444. doi: 10.7554/eLife.97444 (PMC11434610; doi:10.7554/eLife.97444)
Supplement: Source code 1. [file elife-97444-code1.zip › code/MClustV4.4Pro/MClust/+MClust/+ClusterTypes/@DisplayableCluster/ClusterFunc_02_DeleteCluster.m]

function ClusterFunc_02_DeleteCluster(self)

% f = DeleteCluster()
%
% ncst 26 Nov 02
% ADR 2008
%

MCC = self.getAssociatedCutter();
MCC.StoreUndo('Delete Cluster');
Iam = MCC.findSelf(self);
MCC.Clusters(Iam) = [];
MCC.ReGo();
