# Supplementary material for: High-frequency terahertz stimulation alleviates neuropathic pain by inhibiting the pyramidal neuron activity in the anterior cingulate cortex of mice
Source: eLife. 2024 Sep 27;13:RP97444. doi: 10.7554/eLife.97444 (PMC11434610; doi:10.7554/eLife.97444)
Supplement: Source code 1. [file elife-97444-code1.zip › code/MClustV4.4Pro/MClust/+MClust/+ClusterTypes/@DisplayableCluster/ClusterFunc_Convert.m]

function ClusterFunc_Convert(self)

% f = CopyCluster(self)

% ncst 26 Nov 02
% ADR 2008
%

MCS = MClust.GetSettings();
[AvailableTypes, AvailableNames] = MCS.FindAvailableClusterTypes();
[Selection, OK] = listdlg(...
	'ListString', AvailableNames, ...
	'SelectionMode', 'single', ...
	'InitialValue', [], ...
	'Name', 'Available cluster types', ...
	'PromptString', 'Convert cluster to type...');
if OK && ~streq(AvailableTypes{Selection}, class(self))	
	self.getAssociatedCutter().StoreUndo('Convert');
	newClass = AvailableTypes{Selection};
	newCluster = self.Convert(newClass);
end
