# Supplementary material for: High-frequency terahertz stimulation alleviates neuropathic pain by inhibiting the pyramidal neuron activity in the anterior cingulate cortex of mice
Source: eLife. 2024 Sep 27;13:RP97444. doi: 10.7554/eLife.97444 (PMC11434610; doi:10.7554/eLife.97444)
Supplement: Source code 1. [file elife-97444-code1.zip › code/MClustV4.4Pro/MClust/+MClust/+ClusterTypes/@DisplayableCluster/ClusterFunc_Copy.m]

function ClusterFunc_Copy(self)

% f = CopyCluster(self)

% ncst 26 Nov 02
% ADR 2008
%

self.getAssociatedCutter().StoreUndo(['Copy' self.name]);
newCluster = self.MakeCopy();
newCluster.name = ['Copy of ' self.name];
