# Supplementary material for: High-frequency terahertz stimulation alleviates neuropathic pain by inhibiting the pyramidal neuron activity in the anterior cingulate cortex of mice
Source: eLife. 2024 Sep 27;13:RP97444. doi: 10.7554/eLife.97444 (PMC11434610; doi:10.7554/eLife.97444)
Supplement: Source code 1. [file elife-97444-code1.zip › code/MClustV4.4Pro/MClust/+MClust/+ClusterTypes/@DisplayableCluster/PlotSelf.m]

function PlotSelf(self, xFD, yFD, ax, ~, ~)
% Redraw cluster using xFD and yFD on a given axes

S = self.GetSpikes();
h = plot(ax, xFD(S), yFD(S), '.', ...
    'marker', self.marker, ...
    'markerSize', self.markerSize, ...
    'color', self.color);
end
