# Supplementary material for: High-frequency terahertz stimulation alleviates neuropathic pain by inhibiting the pyramidal neuron activity in the anterior cingulate cortex of mice
Source: eLife. 2024 Sep 27;13:RP97444. doi: 10.7554/eLife.97444 (PMC11434610; doi:10.7554/eLife.97444)
Supplement: Source code 1. [file elife-97444-code1.zip › code/MClustV4.4Pro/MClust/+MClust/+ClusterTypes/@MCCluster/MCCluster.m]

classdef MCCluster < MClust.ClusterTypes.CvxHullCluster & MClust.ClusterTypes.SpikelistCluster
    % Basic MCCluster
    % 
    % the type we had in MClust 3.5
       	
	methods(Static, Access=public)
		function bool = Modifiable()
			bool=true;
		end
	end

    methods        
        function S = GetSpikes(self)
            S = self.LimitSpikes(self.mySpikes);
		end
		
		function SetParms(self, varargin)			
			self.SetParms@MClust.ClusterTypes.SpikelistCluster(varargin{:});
		end
           
        %-------------------------------
        % Split functions
        %-------------------------------
        function S = LimitSpikes(self, S0)
            S = self.LimitSpikes@MClust.ClusterTypes.CvxHullCluster(S0);
        end
        %-------------------------------
        % CALLBACKS and DISPLAYS
        %-------------------------------
			
    end
end
