# Supplementary material for: High-frequency terahertz stimulation alleviates neuropathic pain by inhibiting the pyramidal neuron activity in the anterior cingulate cortex of mice
Source: eLife. 2024 Sep 27;13:RP97444. doi: 10.7554/eLife.97444 (PMC11434610; doi:10.7554/eLife.97444)
Supplement: Source code 1. [file elife-97444-code1.zip › code/MClustV4.4Pro/MClust/+MClust/+ClusterTypes/@SpikelistCluster/ClusterFunc_AddSpikesFromUnaccountedByCvxHull.m]

function ClusterFunc_AddSpikesFromUnaccountedByCvxHull(self)

% PreCut Clusters - ClusterFunc_RemoveSpikesByPolygon
%
% Adds ability to add individual spikes

MCC = self.getAssociatedCutter();
MCC.StoreUndo('Add Spikes from Unaccounted by Cvx Hull');

[xg,yg] = DrawPolygonOnAxes(MCC, true);
plot(xg,yg,'-', 'color', self.color); 
drawnow;

% get axes
xFeat = MCC.get_xFeature();
yFeat = MCC.get_yFeature();

% get FD data
xFD = xFeat.GetData();
yFD = yFeat.GetData();

S = MCC.getUnaccountedForPoints();
OK = inpolygon(xFD(S),yFD(S),xg,yg);
self.AddSpikes(S(OK));
MCC.RedrawAxes();
