# Supplementary material for: High-frequency terahertz stimulation alleviates neuropathic pain by inhibiting the pyramidal neuron activity in the anterior cingulate cortex of mice
Source: eLife. 2024 Sep 27;13:RP97444. doi: 10.7554/eLife.97444 (PMC11434610; doi:10.7554/eLife.97444)
Supplement: Source code 1. [file elife-97444-code1.zip › code/MClustV4.4Pro/MClust/+MClust/+ClusterTypes/@SpikelistCluster/ClusterFunc_CutOnBestProjection.m]

function  ClusterFunc_CutOnBestProjection(self)

% PreCut Clusters - ClusterFunc_CutOnBestProjection
%
% Adds ability to cut differences between this cluster and all others by
% merging and limiting

MCC = self.getAssociatedCutter();

FeatureNames = cellfun(@(x)x.name, MCC.Features, 'UniformOutput', false);
[Selection, OK] = listdlg(...
	'ListString', FeatureNames, ...
	'SelectionMode', 'multiple', ...
	'InitialValue', 1:(length(FeatureNames)-1), ...
	'PromptString', 'Select features to use for calculating projections.');
if OK
	MCC.StoreUndo('Cut On Best Projection');
	B = MClust.BestProjectionCutter(MCC, MCC.findSelf(self), MCC.Features(Selection));
end
