# Supplementary material for: High-frequency terahertz stimulation alleviates neuropathic pain by inhibiting the pyramidal neuron activity in the anterior cingulate cortex of mice
Source: eLife. 2024 Sep 27;13:RP97444. doi: 10.7554/eLife.97444 (PMC11434610; doi:10.7554/eLife.97444)
Supplement: Source code 1. [file elife-97444-code1.zip › code/MClustV4.4Pro/MClust/+MClust/+ClusterTypes/@SpikelistCluster/ClusterFunc_DeleteAllSpikes.m]

function ClusterFunc_DeleteAllSpikes( self )
% DeleteAllSpikes
% remove all points from the cluster

%================================================
% PARAMETERS
%================================================
%================================================
% MAIN CODE
%================================================

self.getAssociatedCutter().StoreUndo(['Delete all spikes:' self.name]);

self.SetSpikes([]);
