# Supplementary material for: High-frequency terahertz stimulation alleviates neuropathic pain by inhibiting the pyramidal neuron activity in the anterior cingulate cortex of mice
Source: eLife. 2024 Sep 27;13:RP97444. doi: 10.7554/eLife.97444 (PMC11434610; doi:10.7554/eLife.97444)
Supplement: Source code 1. [file elife-97444-code1.zip › code/MClustV4.4Pro/MClust/+MClust/@BestProjectionCutter/RecalculateProjection.m]

function RecalculateProjection(self)

% Recalculate Projection (self)
%
% Modified from Jadin Jackson's original code.

iPath = self.projectionPath.GetI();
%fprintf('Recalculating using projection path %d\n', iPath);

switch (iPath)
	case 1
		self.Projection1();
	case 2
		self.Projection2();
	case 3
		self.Projection3();
	otherwise
		error('MClust:CutOnBestProjection', 'Unknown projection path.');
end

self.RedrawAxes();
