# Supplementary material for: High-frequency terahertz stimulation alleviates neuropathic pain by inhibiting the pyramidal neuron activity in the anterior cingulate cortex of mice
Source: eLife. 2024 Sep 27;13:RP97444. doi: 10.7554/eLife.97444 (PMC11434610; doi:10.7554/eLife.97444)
Supplement: Source code 1. [file elife-97444-code1.zip › code/MClustV4.4Pro/MClust/+MClust/@BestProjectionCutter/RecalculateProjection0.m]

function RecalculateProjection(self)

% Recalculate Projection (self)
% Projection plan 0
%
% Modified from Jadin Jackson's original code.

% Simplest projection path 1

MCD = MClust.GetData();

nFeatures = length(self.Features);
iPath = self.projectionPath.GetI();
%fprintf('Recalculating using projection path %d\n', iPath);

% --------------------------
% Find points in n-dimensions

C1 = self.PrimaryCluster;
C2 = self.SecondaryCluster;

FD = nan(MCD.nSpikes(), nFeatures);
for iF = 1:nFeatures
	FD(:,iF) = self.Features{iF}.GetData();
end
FD1 = FD(C1.GetSpikes(),:);
FD2 = FD(C2.GetSpikes(),:);

% --------------------------
% Calculate Mahalanobis distance based on covariance matrix of primary
% cluster and find the distance between them that maximizes center separation

% PATHS 1 2 --- Find vector to define plane between cluster centers
if ismember(iPath, [1 2])
	mf1 = mean(FD1);
	mf2 = mean(FD2);
	V12x = (mf2 - mf1)';
end

% PATHS 1 2 --- Find principal axes and eigenvalues
if ismember(iPath, [1 2])
	COV1 = cov(FD1);
	[EV1,ED1,~,converge_flag]=svds(COV1,length(COV1));
	
	if converge_flag % did not converge
		warning('MClust:CutOnBestProjection', ...
			'Diagonalization not possible, use different feature space');
		self.FeatureX = self.Features{1};
		self.FeatureY = self.Features{2};
	end
end

% PATH 2 --- take direction of maximal distance to FD2 center
if ismember(iPath, 2)	
	V12x_transformed=(EV1/sqrt(ED1))'*V12x; % transform vector 1->2
	[ys, yi] = sort(abs(V12x_transformed, 'descend');
	Vbx = V12x_transformed(1,:)*(EV1/sqrt(ED1);
	Vby = V12y_transformed(2,:)
end

if ismember(iPath, 1)
	% PATH 1 --- Transform clusters into a coordinate system where cluster 1 is unit
	% gaussian centered at origin and covariance matrix of cluster 1 is diagonal (D1)
	FD1_transformed=((FD1-repmat(mf1,C1.nSpikes(),1))*EV1)/sqrt(ED1);
	FD2_transformed=((FD2-repmat(mf1,C2.nSpikes(),1))*EV1)/sqrt(ED1);
	
	% --- Find 3D that separate best
	V12x_transformed=(EV1/sqrt(ED1))'*V12x; % transform vector 1->2
	COV2 = cov(FD2_transformed); % covariance of cluster 2 in new coordinate system
	V12d2 = COV2\(V12x.^2); % effective distance in each dimension from the cluster center
	[ys, yi] = sort(abs(V12d2), 'descend');  % sort by center distance in transformed space
	bestproj = yi(1:3);
	
	% --- Find best projection on that 3D
	COV2 = cov(FD(C2.GetSpikes(), bestproj));
	[~,ix] = max(abs(diag(COV2)));
	Vb0 = EV1(bestproj, ix(1));
	Vbx = V12x_transformed(bestproj);
	Vby = cross(Vbx, Vb0);
	
	% --- Project it
	FDx = FD(:,bestproj)*Vbx;
	FDy = FD(:,bestproj)*Vby;
end

% CREATE FEATURE
self.FeatureX = MClust.Feature('Projection x', FDx);
self.FeatureY = MClust.Feature('Projection x', FDy);

%------------------------------

self.RedrawAxes();
