# Supplementary material for: High-frequency terahertz stimulation alleviates neuropathic pain by inhibiting the pyramidal neuron activity in the anterior cingulate cortex of mice
Source: eLife. 2024 Sep 27;13:RP97444. doi: 10.7554/eLife.97444 (PMC11434610; doi:10.7554/eLife.97444)
Supplement: Source code 1. [file elife-97444-code1.zip › code/MClustV4.4Pro/MClust/+MClust/@Cutter/CutterOption_00_CheckAllClusters.m]

function CutterOption_00_CheckAllClusters(self)
% CheckClusters(self)
%
%
% INPUTS
%
% OUTPUTS
%
% NONE

% NCST 2002
%
% Status: PROMOTED (Release version) 
% See documentation for copyright (owned by original authors) and warranties (none!).
% This code released as part of MClust 3.0.
% Version control M3.0.
% Extensively modified by ADR to accomodate new ClusterOptions methodology
% Modified for MClust 4.0

nClust = length(self.Clusters);
for iC = nClust:-1:1
    self.Clusters{iC}.CheckCluster();
end
