# Supplementary material for: High-frequency terahertz stimulation alleviates neuropathic pain by inhibiting the pyramidal neuron activity in the anterior cingulate cortex of mice
Source: eLife. 2024 Sep 27;13:RP97444. doi: 10.7554/eLife.97444 (PMC11434610; doi:10.7554/eLife.97444)
Supplement: Source code 1. [file elife-97444-code1.zip › code/MClustV4.4Pro/MClust/+MClust/@Cutter/RedrawClusters.m]

function RedrawClusters(self)
% Redraw clusters within panel

nClustersInPanel = 30;
uicHeight = 1/nClustersInPanel;

panel = self.clusterPanel;

% clear old display
if ~isempty(get(panel, 'children'))
    delete(get(panel, 'children'));
end

% clusters to show?
C = self.getClusters();

if length(C) < nClustersInPanel;
    startCluster = 0;
    endCluster = length(C);
else
    startCluster = floor(min(length(C), -get(self.uiScrollbar, 'Value')));
    endCluster = floor(min(length(C), startCluster+nClustersInPanel));
end
nToShow = endCluster - startCluster;

% show them
for iC = 1:nToShow
    panel0 = uipanel(panel, ...
        'units', 'Normalized', 'position', [0 1-(iC)*uicHeight 1 uicHeight]);
    C{iC+startCluster}.PanelSelf(panel0, iC+startCluster);    
end
end
