# Supplementary material for: High-frequency terahertz stimulation alleviates neuropathic pain by inhibiting the pyramidal neuron activity in the anterior cingulate cortex of mice
Source: eLife. 2024 Sep 27;13:RP97444. doi: 10.7554/eLife.97444 (PMC11434610; doi:10.7554/eLife.97444)
Supplement: Source code 1. [file elife-97444-code1.zip › code/MClustV4.4Pro/MClust/+MClust/@ManualCutter/CutterOption_EvalOverlap.m]

function CutterOption_EvalOverlap(self)

nC = length(self.Clusters);
Overlap = zeros(nC,nC);

Overlap(2:end,1) = 2:nC;
Overlap(1,2:end) = 2:nC;

for iC = 2:nC
    Ci = self.Clusters{iC};
    Overlap(iC,iC) = length(Ci.GetSpikes);
    for jC = (iC+1:nC)
        Cj = self.Clusters{jC};
        Overlap(iC,jC) = length(intersect(Ci.GetSpikes, Cj.GetSpikes));
        Overlap(jC,iC) = Overlap(iC,jC);
    end
end

disp(Overlap);
msgbox(num2str(Overlap, '%4d '), 'Overlap');
