# Supplementary material for: High-frequency terahertz stimulation alleviates neuropathic pain by inhibiting the pyramidal neuron activity in the anterior cingulate cortex of mice
Source: eLife. 2024 Sep 27;13:RP97444. doi: 10.7554/eLife.97444 (PMC11434610; doi:10.7554/eLife.97444)
Supplement: Source code 1. [file elife-97444-code1.zip › code/MClustV4.4Pro/MClust/+MClust/@ManualCutter/CutterOption_SelectAndDelete.m]

function CutterOption_SelectAndDelete(self)

self.StoreUndo('Select and Delete');
names = self.getClusterNames;
clustersToDelete = listdlg(...
    'ListString', names, ...
    'Name', 'Delete clusters', ...
    'PromptString', 'Select clusters to delete...', ...
    'OKString', 'DONE', 'CancelString', 'Cancel', ...
    'InitialValue', []);

if ~isempty(clustersToDelete)
    self.Clusters(clustersToDelete) = [];
    self.ReGo();
end
