# Supplementary material for: High-frequency terahertz stimulation alleviates neuropathic pain by inhibiting the pyramidal neuron activity in the anterior cingulate cortex of mice
Source: eLife. 2024 Sep 27;13:RP97444. doi: 10.7554/eLife.97444 (PMC11434610; doi:10.7554/eLife.97444)
Supplement: Source code 1. [file elife-97444-code1.zip › code/MClustV4.4Pro/MClust/+MClust/@SpcCutter/CreateSpcCutterWindow.m]

function CreateSpcCutterWindow(self)
% KKwikCutter.CreateCutterWindow

MCS = MClust.GetSettings();
MCD = MClust.GetData();

self.CreateCutterWindow@MClust.Cutter();  % call superclass to build initial window

%--------------------------------
% constants to make everything identical

uicHeight = self.uicHeight;
uicWidth  = self.uicWidth;
uicWidth0 = self.uicWidth0;
uicWidth1 = self.uicWidth1;
XLocs = self.XLocs;
dY = self.dY;
YLocs = self.YLocs;


% ----- Clusters
% These were made by superclass call, but need to re-make them for 
% hierarchical SPC
%-----------------------------------
disp('Turning the clusterpanel visibility off')
set(self.self.clusterPanel, 'Visible', 'off'); %hide old cluster panel 
set(self.uiScrollbar, 'Visible', 'off'); %and scrollbar
disp('it should be off...')
