# Supplementary material for: High-frequency terahertz stimulation alleviates neuropathic pain by inhibiting the pyramidal neuron activity in the anterior cingulate cortex of mice
Source: eLife. 2024 Sep 27;13:RP97444. doi: 10.7554/eLife.97444 (PMC11434610; doi:10.7554/eLife.97444)
Supplement: Source code 1. [file elife-97444-code1.zip › code/MClustV4.4Pro/MClust/+MClust/GetData.m]

function MCD = GetData()

global MClustInstance
assert(isa(MClustInstance, 'MClust0'), 'MClust has entered an unknown state.');
assert(isvalid(MClustInstance.Data), 'MClust has entered an unknown state.');
MCD = MClustInstance.Data;
