# Supplementary material for: High-frequency terahertz stimulation alleviates neuropathic pain by inhibiting the pyramidal neuron activity in the anterior cingulate cortex of mice
Source: eLife. 2024 Sep 27;13:RP97444. doi: 10.7554/eLife.97444 (PMC11434610; doi:10.7554/eLife.97444)
Supplement: Source code 1. [file elife-97444-code1.zip › code/MClustV4.4Pro/MClust/+MClust/GetSettings.m]

function MCS = GetSettings()

global MClustInstance
assert(isa(MClustInstance, 'MClust0'));
assert(isvalid(MClustInstance.Settings));
MCS = MClustInstance.Settings;
