# Supplementary material for: High-frequency terahertz stimulation alleviates neuropathic pain by inhibiting the pyramidal neuron activity in the anterior cingulate cortex of mice
Source: eLife. 2024 Sep 27;13:RP97444. doi: 10.7554/eLife.97444 (PMC11434610; doi:10.7554/eLife.97444)
Supplement: Source code 1. [file elife-97444-code1.zip › code/MClustV4.4Pro/MClust/+MClust/ReadHeader.m]

function H = ReadHeader(fp)

% H = ReadHeader(fp)
%
%  Reads NSMA header, leaves file-read-location at end of header
%
%  INPUT: 
%      fid -- file-pointer (i.e. not filename)
%  OUTPUT: 
%      H -- cell array.  Each entry is one line from the NSMA header
%
% Now works for files with no header.

% ADR 1997
% version L4.1
% status: PROMOTED
% v4.1 17 nov 98 now works for files sans header

%---------------
% Get keys

beginheader = '%%BEGINHEADER';
endheader = '%%ENDHEADER';
iH = 1; H = {};
curfpos = ftell(fp);

%--------------
% go
% look for beginheader

headerLine = fgetl(fp);
if strcmp(headerLine, beginheader)
   H{1} = headerLine;
   while ~feof(fp) && ~strcmp(headerLine, endheader)     
      headerLine = fgetl(fp);
      iH = iH+1;
      H{iH} = headerLine; %#ok<AGROW>
   end
else % no header
   fseek(fp, curfpos, 'bof');
end
