# Supplementary material for: High-frequency terahertz stimulation alleviates neuropathic pain by inhibiting the pyramidal neuron activity in the anterior cingulate cortex of mice
Source: eLife. 2024 Sep 27;13:RP97444. doi: 10.7554/eLife.97444 (PMC11434610; doi:10.7554/eLife.97444)
Supplement: Source code 1. [file elife-97444-code1.zip › code/MClustV4.4Pro/MClust/+MClustUtils/BestSubplots.m]

function [nR, nC] = BestSubplots(nP)

% [nR, nC] = BestSubplots(N)
%
% Calculates the best distribution of subplots for N plots
%
% INPUTS
%   nP = number of subplots to place
%
% OUTPUTS
%   nR, nC = number of rows and columns
%
% ADR 2013

nR = ceil(sqrt(nP));
nC = ceil(nP/nR);
