# Supplementary material for: High-frequency terahertz stimulation alleviates neuropathic pain by inhibiting the pyramidal neuron activity in the anterior cingulate cortex of mice
Source: eLife. 2024 Sep 27;13:RP97444. doi: 10.7554/eLife.97444 (PMC11434610; doi:10.7554/eLife.97444)
Supplement: Source code 1. [file elife-97444-code1.zip › code/MClustV4.4Pro/MClust/+MClustUtils/myCallerName.m]

function c = myCallerName()

% c = myCallerName()
%
% OUTPUTS
%    c = name of function that called function that called "myCallerName"
%
%
% i.e. 
% 	function foo()
% 		bar();
% 	end
% 
% 	function bar()
% 		c = myCaller();
% 		% c will be "foo"
% 	end
%
%
% uses dbstack

ST = dbstack();
if length(ST)<3
	c = 'base';
else
	c = ST(3).name;
end
		
