# Supplementary material for: High-frequency terahertz stimulation alleviates neuropathic pain by inhibiting the pyramidal neuron activity in the anterior cingulate cortex of mice
Source: eLife. 2024 Sep 27;13:RP97444. doi: 10.7554/eLife.97444 (PMC11434610; doi:10.7554/eLife.97444)
Supplement: Source code 1. [file elife-97444-code1.zip › code/MClustV4.4Pro/MClust/@MClustData/AddCluster.m]

function C = AddCluster(self, ClusterType)

% MClustData
%
% Add cluster if room

if length(self.Clusters) < self.maxClusters
    C = feval(ClusterType);
    self.Clusters{end+1} = C;
else
    C = [];
    warning('MClust:TooManyClusters', ...
        'Tried to add clusters beyond maximum.\n Current maximum is %d.', self.maxClusters);
end
