# Supplementary material for: High-frequency terahertz stimulation alleviates neuropathic pain by inhibiting the pyramidal neuron activity in the anterior cingulate cortex of mice
Source: eLife. 2024 Sep 27;13:RP97444. doi: 10.7554/eLife.97444 (PMC11434610; doi:10.7554/eLife.97444)
Supplement: Source code 1. [file elife-97444-code1.zip › code/MClustV4.4Pro/MClust/@MClustData/FillFeatures.m]

function OK = FillFeatures(self)

% CalculateFeatures and save them
MCS = MClust.GetSettings();

% Which features need to be calculated
featuresToCalc = MCS.FeaturesToUse;
try
	[self.FeatureTimestamps, self.Features] = MClust.CalculateFeatures(featuresToCalc);
	OK = true;
catch ME
	disp('Failed to fill (calculate) features.'); ME
	self.TTfn = ''; % unload data
	OK = false;
end
end
