# Supplementary material for: High-frequency terahertz stimulation alleviates neuropathic pain by inhibiting the pyramidal neuron activity in the anterior cingulate cortex of mice
Source: eLife. 2024 Sep 27;13:RP97444. doi: 10.7554/eLife.97444 (PMC11434610; doi:10.7554/eLife.97444)
Supplement: Source code 1. [file elife-97444-code1.zip › code/MClustV4.4Pro/MClust/@MClustData/GetFeatureNames.m]

function names = GetFeatureNames( self )

% returns feature names for display

nF = length(self.Features);
names = cell(nF,1);
for iF = 1:nF
    names{iF} = self.Features{iF}.name;
end

end
