# Supplementary material for: High-frequency terahertz stimulation alleviates neuropathic pain by inhibiting the pyramidal neuron activity in the anterior cingulate cortex of mice
Source: eLife. 2024 Sep 27;13:RP97444. doi: 10.7554/eLife.97444 (PMC11434610; doi:10.7554/eLife.97444)
Supplement: Source code 1. [file elife-97444-code1.zip › code/MClustV4.4Pro/MClust/@MClustData/WriteCQfiles.m]

function OK = WriteCQfiles(self)

% OK = WriteWVfiles(MCD)
% no longer writing SNR

MCD = self;
MCS = MClust.GetSettings();

nClust = length(MCD.Clusters);

for iC = 1:nClust
    tSpikes = MCD.Clusters{iC}.GetSpikes;
    if ~isempty(tSpikes)
        CluSep.L_Ratio = MCD.Clusters{iC}.CalculateLRatio();
        CluSep.IsolationDistance = MCD.Clusters{iC}.CalculateIsolationDistance();
        %CluSep.SNR = MCD.Clusters{iC}.CalculateSNR();
    
        fnCQ = [MCD.TfileBaseName(iC) '-CluQual.mat'];
        
        CluSep.Features = MCS.ClusterSeparationFeatures;
        CluSep.ChannelValidity = MCS.ChannelValidity;
        CluSep.nSpikes = length(tSpikes);
                
        save(fnCQ,'CluSep','-mat');
    end
end

OK = true;
