# Supplementary material for: High-frequency terahertz stimulation alleviates neuropathic pain by inhibiting the pyramidal neuron activity in the anterior cingulate cortex of mice
Source: eLife. 2024 Sep 27;13:RP97444. doi: 10.7554/eLife.97444 (PMC11434610; doi:10.7554/eLife.97444)
Supplement: Source code 1. [file elife-97444-code1.zip › code/MClustV4.4Pro/MClust/@MClustSettings/FindAvailableClusterTypes.m]

function [AvailableTypes, AvailableNames] = FindAvailableClusterTypes(self)

% MClustSettings
%
% What Cluster Types are available?
%
% Returns structure array of names

ClusterTypeList = meta.package.fromName('MClust.ClusterTypes').ClassList;
AvailableTypes = {};

for iC = 1:length(ClusterTypeList)
    if eval([ClusterTypeList(iC).Name '.Modifiable'])
        AvailableTypes{end+1} = ClusterTypeList(iC).Name; %#ok<AGROW>
    end
end
   
AvailableNames = {};
for iC = 1:length(AvailableTypes)
    % get classname without packages
    tmp = textscan(AvailableTypes{iC}, '%s', 'delimiter', '.');
    AvailableNames{iC} = tmp{1}{end}; %#ok<AGROW>
end
