# Supplementary material for: High-frequency terahertz stimulation alleviates neuropathic pain by inhibiting the pyramidal neuron activity in the anterior cingulate cortex of mice
Source: eLife. 2024 Sep 27;13:RP97444. doi: 10.7554/eLife.97444 (PMC11434610; doi:10.7554/eLife.97444)
Supplement: Source code 1. [file elife-97444-code1.zip › code/MClustV4.4Pro/MClust/@MClustSettings/StoreWindowPlace.m]

function StoreWindowPlace(self, W)

% If the name of window W is in the windows map container, then read the
% location and place it there.  If it is not, then don't.

name = get(W, 'name');
self.windowLocations(name) = get(W, 'position');

end
