# Supplementary material for: High-frequency terahertz stimulation alleviates neuropathic pain by inhibiting the pyramidal neuron activity in the anterior cingulate cortex of mice
Source: eLife. 2024 Sep 27;13:RP97444. doi: 10.7554/eLife.97444 (PMC11434610; doi:10.7554/eLife.97444)
Supplement: Source code 1. [file elife-97444-code1.zip › code/MClustV4.4Pro/MClust/Features/feature_Energy.m]

function [energyData, energyNames, energyParms] = feature_Energy(V, ttChannelValidity, ~)

% MClust
% [Data, Names, Params] = feature_Energy(V, ttChannelValidity, Params)
% Calculate energy feature max value for each channel. Normalizes for #
% samples in waveform.
%
% INPUTS
%    V = TT tsd
%    ttChannelValidity = nCh x 1 of booleans%    Params   = feature paramters  (none for energy) 
%
% OUTPUTS
%    Data - nSpikes x nCh of energy INSIDE curve (below peak and above valley) of each spike
%    Names - "energy: Ch"

% ADR April 1998
% JCJ Nov 2003 Modified to use cubic spline


TTData = V.data();

[~, ~, nSamp] = size(TTData);

f = find(ttChannelValidity);

energyNames = cell(length(f), 1);
energyData = squeeze(sqrt(sum(TTData(:, f, :).^2,3)))./sqrt(nSamp);

for iCh = 1:length(f)
   energyNames{iCh} = ['Energy: ' num2str(f(iCh))];
end

energyParms = {};
