# Supplementary material for: High-frequency terahertz stimulation alleviates neuropathic pain by inhibiting the pyramidal neuron activity in the anterior cingulate cortex of mice
Source: eLife. 2024 Sep 27;13:RP97444. doi: 10.7554/eLife.97444 (PMC11434610; doi:10.7554/eLife.97444)
Supplement: Source code 1. [file elife-97444-code1.zip › code/MClustV4.4Pro/MClust/Features/feature_Time.m]

function [TimeData, TimeNames,TimePars] = feature_Time(V, ~, ~)

% MClust
% [TimeData, TimeNames] = feature_Peak(V, ttChannelValidity)
% Calculate time feature 
%
% INPUTS
%    V = TT tsd
%    ttChannelValidity = nCh x 1 of booleans
%
% OUTPUTS
%    Data - nSpikes 
%    Names - "Time"
%
% ADR April 2008
% version M1.0
% RELEASED as part of MClust 3.5
% See standard disclaimer in Contents.m

TimeData = V.range();
TimeNames = {'_Time'};
TimePars = [];
