# Supplementary material for: High-frequency terahertz stimulation alleviates neuropathic pain by inhibiting the pyramidal neuron activity in the anterior cingulate cortex of mice
Source: eLife. 2024 Sep 27;13:RP97444. doi: 10.7554/eLife.97444 (PMC11434610; doi:10.7554/eLife.97444)
Supplement: Source code 1. [file elife-97444-code1.zip › code/MClustV4.4Pro/MClust/Features/feature_Wavelet1.m]

function [waveletData, waveletNames, waveletPars] = feature_Wavelet1(V, ttChannelValidity, ~, iWL)

% MClust
% [Data, Names, Params] = feature_Wavelet1(V, ttChannelValidity, Params)
% Calculate waveform WAVELET (Wavelet:1)
%
% INPUTS
%    V = TT tsd
%    ttChannelValidity = nCh x 1 of booleans%    Params   = feature paramters  (none for energy) 
%    iWL = number of wavelet to keep (per channel), default as 1
%          only used when calculate Wavelet1 2 3 ... 
%
% OUTPUTS
%    Data - nSpikes x nCh of waveform WAVELETs of each spike for each valid channel
%    Names - "Wavelet: Ch"

% extract from "WAVE_CLUS @Rodrigo Quian Quiroga" @Chen Xinfeng


%%% PARAMETERS:  %%%%%%%%%%%%%%%%%%%%%%%%%%%%%%%%%%%%%%%%%%%%%%%%%%%
defaultWL = 1; % default number of wavelet to keep (per channel)
scales = 4; % wavelet parameter
%%%%%%%%%%%%%%%%%%%%%%%%%%%%%%%%%%%%%%%%%%%%%%%%%%%%%%%%%%%%%%%%%%%%

if ~exist('iWL','var'); iWL = defaultWL; end %really number of wavelet to keep
TTData = V.data();
[nSpikes, ~, nSamp] = size(TTData);%nSamp = ls, nSpikes = nspk
f = find(ttChannelValidity);
lf = length(f);
waveletNames = cell(lf,1);
waveletPars = {};
waveletData = zeros(nSpikes, lf);
cc = zeros(nSpikes, nSamp); %temp data

%% persistent data to save effort when calculate Wavelet2~N
persistent p_TTData p_ttChannelValidity p_waveletData; 
if ~isequal(p_TTData, TTData) || ~isequal(p_ttChannelValidity,ttChannelValidity) 
% data changed -> ReCalculate
    p_TTData = TTData;
    p_ttChannelValidity = ttChannelValidity;
    p_waveletData = zeros(nSpikes, lf, nSamp);
    
%% Calculate data
    for iC = 1:lf
        for iS=1:nSpikes
            [c,~] = wavedec(squeeze(TTData(iS,iC,:)),scales,'haar');
            cc(iS,:) = c(:);
        end

        sd = zeros(1,nSamp);
        for iA=1:nSamp           % KS test for coefficient selection   
            thr_dist = std(cc(:,iA)) * 3;
            thr_dist_min = mean(cc(:,iA)) - thr_dist;
            thr_dist_max = mean(cc(:,iA)) + thr_dist;
            aux = cc( (cc(:,iA)>thr_dist_min & cc(:,iA)<thr_dist_max), iA );

            if length(aux) > 10;
%                 [ksstat]=test_ks(aux);
                [~,~,ksstat]=kstest( aux-mean(aux)/std(aux) );
                sd(iA)=ksstat;
            else
                sd(iA)=0;
            end
        end
        [~, ind]=sort(sd, 'descend');
        p_waveletData(:, iC, :) = cc(:, ind); %trial by chan by efforts
    end %end for
end %end if

%% extract form calculated data
for iC = 1:lf
    waveletData(:, iC) = squeeze( p_waveletData(:,iC,iWL) );
    waveletNames{iC} = sprintf('Wavelet%d :%d', iWL, f(iC));
end

function [KSmax] = test_ks(x)
% Calculates the CDF (expcdf)
%[y_expcdf,x_expcdf]=cdfcalc(x);
x = x(~isnan(x));
n = length(x);
x = sort(x(:));
yCDF = (1:n)' / n;
notdup = ([diff(x(:)); 1] > 0);
x_expcdf = x(notdup);
y_expcdf = [0; yCDF(notdup)];
zScores  =  (x_expcdf - mean(x))./std(x);
mu = 0; 
sigma = 1; 
theocdf = 0.5 * erfc(-(zScores-mu)./(sqrt(2)*sigma));
delta1    =  y_expcdf(1:end-1) - theocdf;   % Vertical difference at jumps approaching from the LEFT.
delta2    =  y_expcdf(2:end)   - theocdf;   % Vertical difference at jumps approaching from the RIGHT.
deltacdf  =  abs([delta1 ; delta2]);
KSmax =  max(deltacdf);
