# Supplementary material for: High-frequency terahertz stimulation alleviates neuropathic pain by inhibiting the pyramidal neuron activity in the anterior cingulate cortex of mice
Source: eLife. 2024 Sep 27;13:RP97444. doi: 10.7554/eLife.97444 (PMC11434610; doi:10.7554/eLife.97444)
Supplement: Source code 1. [file elife-97444-code1.zip › code/MClustV4.4Pro/MClust/Features/feature_Wavelet3.m]

function [waveletData, waveletNames, waveletPars] = feature_Wavelet3(V, ttChannelValidity, ~)

% MClust
% [Data, Names, Params] = feature_Wavelet3(V, ttChannelValidity, Params)
% Calculate waveform WAVELET (Wavelet:3)
%
% Similar to feature_Wavelet1
[waveletData, waveletNames, waveletPars] = feature_Wavelet1(V, ttChannelValidity, [], 3);
