# Supplementary material for: High-frequency terahertz stimulation alleviates neuropathic pain by inhibiting the pyramidal neuron activity in the anterior cingulate cortex of mice
Source: eLife. 2024 Sep 27;13:RP97444. doi: 10.7554/eLife.97444 (PMC11434610; doi:10.7554/eLife.97444)
Supplement: Source code 1. [file elife-97444-code1.zip › code/MClustV4.4Pro/MClust/Features/feature_WavePC1.m]

function [wavePCData, wavePCNames, wavePCPar] = feature_WavePC1(V, ttChannelValidity, Params, iPC)

% MClust
% [wavePCData, wavePCNames, wavePCPar] = feature_wavePC1(V, ttChannelValidity, Params)
% Calculate first waveform PRINCIPAL COMPONENTS  (PC1)
% if called with 2 arguments it recalcs the PC parameters,
% if called with 3 arguments it takes the PC parameters from the 3rd input
%
% INPUTS
%    V = TT tsd
%    ttChannelValidity = nCh x 1 of booleans
%    Params = 4x1 CellArray struct with fields
%             Params{}.pc (eigenvectos),
%             Params{}.av (averages),
%             Params{}.sd (std deviations)
%
% OUTPUTS
%    Data - nSpikes x nPC*nCh  of waveform PCs of each spike for each valid channel
%    Names - "wavePCn: Ch"
%    wavePCPar - 4x1 cell array struct of Parameters; fields same as Params input above

% CCC: PL
% version 1.0
%
% Status: PROMOTED (Release version)
% See documentation for copyright (owned by original authors) and warranties (none!).
% This code released as part of MClust 3.0.
% Version control M3.0.

%%% PARAMETERS:  %%%%%%%%%%%%%%%%%%%%%%%%%%%%%%%%%%%%%%%%%%%%%%%%%%%
defaultiPC  = 1;    % number of principal component to keep (per channel)
norm = 1;    % normalize Waveforms (1) or don't normalize (0)
%%%%%%%%%%%%%%%%%%%%%%%%%%%%%%%%%%%%%%%%%%%%%%%%%%%%%%%%%%%%%%%%%%%%
if ~exist('Params','var');Params =[];end
recalcParams = isempty(Params);
if ~exist('iPC','var'); iPC = defaultiPC; end %really number of PC to keep

TTData = V.data();
[nSpikes, nCh, nSamp] = size(TTData);

%%%if norm
%%%   % normalize waveforms to unit L2 norm (so that only their SHAPE or
%%%   % relative angles but not their length (energy) matters)
%%%   l2norms = sqrt(sum(TTData.^2,3));
%%%   TTData = TTData./l2norms(:,:,ones(1,nSamp));
%%%end%if


f = find(ttChannelValidity);
lf = length(f);

wavePCNames = cell(lf, 1);
wavePCData  = zeros(nSpikes, lf);
I = ones(nSpikes,1);

for iC = 1:lf
    w = squeeze(TTData(:,f(iC),:));    % get data in nSpikes x nSamp array
    if norm
        % normalize waveforms to unit L2 norm (so that only their SHAPE or
        % relative angles but not their length (energy) matters)
        l2norms = sqrt(sum(w.^2,2));
        w = w./l2norms(:,ones(1,nSamp));
        % ncst 3.5 modification - if you have a waveform of all zeros
        % (encountered in some Axona recordings on valid channels), you'll get
        % a NaN after normalization, which kills the princomp calculation.  So,
        % replace NaNs with zeros.
        w(isnan(w(:,1)),:) = 0;
    end
    if recalcParams
        cv = cov(w);
        sd = sqrt(diag(cv))';        % row std vector
        av = mean(w);                % row mean vector
        pc = wavePCA(cv);            % get PCA eigenvectors (in columns of pc)
    else
        pc = Params{f(iC)}.pc;
        av = Params{f(iC)}.av;
        sd = Params{f(iC)}.sd;
    end
    wavePCPar{f(iC)}.pc = pc;
    wavePCPar{f(iC)}.av = av;
    wavePCPar{f(iC)}.sd = sd;
    wstd=(w-(I*av))./(I*sd);     % standardize data to zero mean and unit variance
    wpc = wstd*pc;               % project data onto principal component axes
    wavePCData(:,iC) = wpc(:,iPC);
    wavePCNames{iC} = sprintf('WavePC%d: %d', iPC, f(iC));
end

end

function [pc,rpc,ev,rev] = wavePCA(cv)
%
% [pc,rpc,ev,rev] = wavePCA(cv)
% 
% Principal Component Analysis of standardized waveforms from a
% given (unstandardized) waveform covariance matrix cv(nSamp,nSamp).
% If input is a cell array of covariance matrices the outputs are
% corresponding cell arrays. 
%
%
% INPUT: 
%      cv ... nSamp x nSamp wavefrom covariance matrix (unnormalized)
%
% OUTPUT:
%      pc ... column oriented principal components (Eigenvectors)
%      rpc ... column oriented Eigenvectors weighted with their relative amplitudes
%      ev ... eigenvalues of SVD (= std deviation of data projected onto pc)
%      rev ... relative eigenvalues so that their sum = 1
%
% PL 1999
%
% Status: PROMOTED (Release version) 
% See documentation for copyright (owned by original authors) and warranties (none!).
% This code released as part of MClust 3.0.
% Version control M3.0.

if isnumeric(cv)
   sd = sqrt(diag(cv));    
   cvn = cv./(sd*sd');    % standardized convariance matrix: diag=(1,1,1,...,1)
   [u,ev,pc] = svd(cvn);
   ev  = diag(ev);
   rev = ev/sum(ev);
   rpc = pc.*rev(:,ones(length(rev),1))';
elseif iscell(cv)
   nCells=length(cv);
   for iC = 1:nCells
      sd = sqrt(diag(cv{iC}));    
      cvn = cv{iC}./(sd*sd');    % standardized convariance matrix: diag=(1,1,1,...,1)
      [u,ev{iC},pc{iC}] = svd(cvn);
      ev{iC}  = diag(ev{iC});
      rev{iC} = ev{iC}/sum(ev{iC});
      rpc{iC} = pc{iC}.*rev{iC}(:,ones(length(rev{iC}),1))';
   end%for
else
   error(' Input must be a covariance matrix or a cell array of covariance matrices');
end%if

end
