# Supplementary material for: High-frequency terahertz stimulation alleviates neuropathic pain by inhibiting the pyramidal neuron activity in the anterior cingulate cortex of mice
Source: eLife. 2024 Sep 27;13:RP97444. doi: 10.7554/eLife.97444 (PMC11434610; doi:10.7554/eLife.97444)
Supplement: Source code 1. [file elife-97444-code1.zip › code/MClustV4.4Pro/MClust/Features/feature_WavePC2.m]

function [wavePCData, wavePCNames, wavePCPar] = feature_WavePC2(V, ttChannelValidity, Params)

% MClust
% [wavePCData, wavePCNames, wavePCPar] = feature_WavePC2(V, ttChannelValidity, Params)
% Calculate first waveform PRINCIPAL COMPONENTS  (PC2)
%
% Similar to feature_WavePC1
if ~exist('Params','var'); Params = []; end
[wavePCData, wavePCNames, wavePCPar] = feature_WavePC1(V, ttChannelValidity, Params, 2);
