# Supplementary material for: High-frequency terahertz stimulation alleviates neuropathic pain by inhibiting the pyramidal neuron activity in the anterior cingulate cortex of mice
Source: eLife. 2024 Sep 27;13:RP97444. doi: 10.7554/eLife.97444 (PMC11434610; doi:10.7554/eLife.97444)
Supplement: Source code 1. [file elife-97444-code1.zip › code/MClustV4.4Pro/MClust/LoadingEngines/LoadSE_NeuralynxNT.m]

function [T,WV] = LoadSE_NeuralynxNT(a,b,c)

% MClust Loading engine wrapper
% [T,WV] = LoadSE_NeuralynxNT(a,b,c)

if nargin == 1
    [T,WV] = LoadSE_NeuralynxNT0(a);
elseif nargin == 3
    [T,WV] = LoadSE_NeuralynxNT0(a,b,c);
elseif nargin == 2
    % New "get" construction"
    if strcmp(a, 'get')
        switch (b)
            case 'ChannelValidity'
                T = [true false false false]; return;
            case 'ExpectedExtension'
                T = '.nse'; return;
            otherwise
                error('Unknown get condition.');
        end
    else
        error('2 argins requires "get" as the first argument.');
    end
end
