# Supplementary material for: High-frequency terahertz stimulation alleviates neuropathic pain by inhibiting the pyramidal neuron activity in the anterior cingulate cortex of mice
Source: eLife. 2024 Sep 27;13:RP97444. doi: 10.7554/eLife.97444 (PMC11434610; doi:10.7554/eLife.97444)
Supplement: Source code 1. [file elife-97444-code1.zip › code/MClustV4.4Pro/MClust/MClust.m]

function MClust

% MClust 
% 
% This version is packaged and uses object-oriented classes to provide  
% safer code.
%
% ADR 1998
%
% Status: PROMOTED (Release version) 
% See documentation for copyright (owned by original authors) and warranties (none!).
% This code released as part of MClust 3.5.
% Version control M4.0 Dec/2012

%---------------------------------
% Check if instance exists
if any(strcmp(who('global'), 'MClustInstance'))
    error('MClust:Initialize', 'MClust is already running.');
end

global MClustInstance

%----------------------------------
% -- initialize
MClustInstance = MClust0();
MClustInstance.Initialize();

disp(MClust.GetSettings().VERSION)
