# Supplementary material for: High-frequency terahertz stimulation alleviates neuropathic pain by inhibiting the pyramidal neuron activity in the anterior cingulate cortex of mice
Source: eLife. 2024 Sep 27;13:RP97444. doi: 10.7554/eLife.97444 (PMC11434610; doi:10.7554/eLife.97444)
Supplement: Source code 1. [file elife-97444-code1.zip › code/MClustV4.4Pro/MClust/Utilities/@ctsd/restrict.m]

function tso = restrict(tsin, t0 ,t1)

% 	R = Restrict(tsa, t0, t1)
% 	Returns a new tsa (ts) R so that only D.Data is between 
%		timestamps t0 and t1, where t0 and t1 are in units
%
%   If units are not specified, assumes t has same units as D
%   t0 and t1 can be arrays
%
% ADR 2011
% version L6.0
% converts to tsd and uses that

tso = tsd(tsin);
tso = restrict(tso, t0, t1);
