# Supplementary material for: High-frequency terahertz stimulation alleviates neuropathic pain by inhibiting the pyramidal neuron activity in the anterior cingulate cortex of mice
Source: eLife. 2024 Sep 27;13:RP97444. doi: 10.7554/eLife.97444 (PMC11434610; doi:10.7554/eLife.97444)
Supplement: Source code 1. [file elife-97444-code1.zip › code/MClustV4.4Pro/MClust/Utilities/@ts/keep.m]

function tso = keep(tsin, keep)

% tso = keep(tsin, OK)
% returns a new tsd with only the elements in OK
%
% ADR v6.0 2011/12

T = tsin.range();
tso = ts(T(keep));
