# Supplementary material for: High-frequency terahertz stimulation alleviates neuropathic pain by inhibiting the pyramidal neuron activity in the anterior cingulate cortex of mice
Source: eLife. 2024 Sep 27;13:RP97444. doi: 10.7554/eLife.97444 (PMC11434610; doi:10.7554/eLife.97444)
Supplement: Source code 1. [file elife-97444-code1.zip › code/MClustV4.4Pro/MClust/Utilities/@ts/smooth.m]

function tso = smooth(tsa, sigma, window)

% function tso = smooth(tsa, sigma, window)
%
% Smooths the the elements of a tsd 
% to apply to x,y run sd.x = SmoothPath(sd.x); sd.y = SmoothPath(sd.y);
%
% PARMS
% sigma % in seconds
% window % in seconds  
%
% builds a gaussian smoothing function (stdev = sigma) of nW (window/dt)
% elements on each side
%
% ADR Nov 2012

nW = ceil(window/tsa.dt);

w = (-nW:nW) * tsa.dt;

SmoothingWindow = normpdf(w,0,sigma);
SmoothingWindow = SmoothingWindow/sum(SmoothingWindow);

tso = tsd(tsa.range, conv2(tsa.data, SmoothingWindow', 'same'));
