# Supplementary material for: High-frequency terahertz stimulation alleviates neuropathic pain by inhibiting the pyramidal neuron activity in the anterior cingulate cortex of mice
Source: eLife. 2024 Sep 27;13:RP97444. doi: 10.7554/eLife.97444 (PMC11434610; doi:10.7554/eLife.97444)
Supplement: Source code 1. [file elife-97444-code1.zip › code/MClustV4.4Pro/MClust/Utilities/@tsd/cat.m]

function tsout = cat(varargin)

% tsout = cat(tsA, tsB, ...)
%
% concatenates the sequences of tsds
% checks to make sure sizes match
% raises an error if endtime(tsN) > starttime(tsN+1)

nTSD = length(varargin);

assert(nTSD>=2, 'Cannot concatenate < 2 tsds.');
assert(isa(varargin{1},'tsd'), 'Initial tsd not a tsd.');

for iTSD = 2:nTSD
    assert(varargin{iTSD}.starttime > varargin{iTSD-1}.endtime, 'times do not match.  Cannot concatenate.  Try merging.');
end

T = varargin{1}.range;
D = varargin{1}.data;

for iTSD = 2:nTSD
    T = cat(1, T, varargin{iTSD}.range);
    D = cat(1, D, varargin{iTSD}.data);    
end

tsout = tsd(T, D);
