# Supplementary material for: High-frequency terahertz stimulation alleviates neuropathic pain by inhibiting the pyramidal neuron activity in the anterior cingulate cortex of mice
Source: eLife. 2024 Sep 27;13:RP97444. doi: 10.7554/eLife.97444 (PMC11434610; doi:10.7554/eLife.97444)
Supplement: Source code 1. [file elife-97444-code1.zip › code/MClustV4.4Pro/MClust/Utilities/@tsd/removeNaNs.m]

function tso = removeNaNs(tsin)

% tso = removeNaNs(tsa)
% removes all times where all components of the data of tsin is nan
%
% ADR v6.0 2011/12

T = tsin.range();
D = tsin.data();
dim = size(D);
D = reshape(D, length(T), prod(dim(2:end)));
keep = ~all(isnan(D),2);
tso = tsd(T(keep), tsin.data(T(keep)));
