# Supplementary material for: High-frequency terahertz stimulation alleviates neuropathic pain by inhibiting the pyramidal neuron activity in the anterior cingulate cortex of mice
Source: eLife. 2024 Sep 27;13:RP97444. doi: 10.7554/eLife.97444 (PMC11434610; doi:10.7554/eLife.97444)
Supplement: Source code 1. [file elife-97444-code1.zip › code/MClustV4.4Pro/MClust/Utilities/@tsd/restrict.m]

function R = restrict(tsa, t0, t1)

% 	R = Restrict(tsa, t0, t1)
% 	Returns a new tsa (ts) R so that only D.Data is between 
%		timestamps t0 and t1, where t0 and t1 are in units
%
%   If units are not specified, assumes t has same units as D
%   t0 and t1 can be arrays
%
% ADR 2011
% version L6.0

timerestricted = tsa.restrict@ts(t0,t1);
Rt = timerestricted.T;
Rd = tsa.data(Rt);
R = tsd(Rt, Rd);
