# Supplementary material for: High-frequency terahertz stimulation alleviates neuropathic pain by inhibiting the pyramidal neuron activity in the anterior cingulate cortex of mice
Source: eLife. 2024 Sep 27;13:RP97444. doi: 10.7554/eLife.97444 (PMC11434610; doi:10.7554/eLife.97444)
Supplement: Source code 1. [file elife-97444-code1.zip › code/MClustV4.4Pro/MClust/Utilities/extract_varargin.m]

% Extract_varargin
%
%   NOT A FUNCTION -- this allows it to access the current workspace
%
%   expects varargin to consist of sequences of 'variable', value
%   sets variable to value for each pair.
%   changes the current workspace!
%
% ADR 1998
% version L4.0
% status: PROMOTED
%
% 

warning('MATLAB:depreciated', 'extract_varargin is depreciated, use process_varargin instead.');

for iV = 1:2:length(varargin)
  if size(varargin{iV},2) == 1
    varargin{iV} = varargin{iV}';
  end
  eval([varargin{iV}, ' = ', 'varargin{iV+1};']);
end
