# Supplementary material for: High-frequency terahertz stimulation alleviates neuropathic pain by inhibiting the pyramidal neuron activity in the anterior cingulate cortex of mice
Source: eLife. 2024 Sep 27;13:RP97444. doi: 10.7554/eLife.97444 (PMC11434610; doi:10.7554/eLife.97444)
Supplement: Source code 1. [file elife-97444-code1.zip › code/MClustV4.4Pro/MClust/Utilities/FindFile.m]

function fn = FindFile(globfn, varargin)

% fn = FindFile(globfn, parameters)
%
% Finds a single file that match a wildcard input globfn.
% Based on matlab's dir function.
% Can searche all directories under the current directory.
%
% INPUTS
%      globfn -- filename to search for (you can use '*',
%                but not '?', don't use directory names.
%
% OUTPUTS
%       fn -- string array of file found
%
% ERRORS
%       If zero or >1 file is found this produces an error.
%
% PARAMETERS
%       StartingDirectory -- default '.'
%       CheckSubdirs (1/0) -- default 0 -- note different from FindFiles
%
% ADR 1998
% version 1.0
%
% Status: PROMOTED (Release version) 

%-----------------
StartingDirectory = '.';
CheckSubdirs = false;
ZeroFilesOK = true;
process_varargin(varargin);

fns = FindFiles(globfn, 'StartingDirectory', StartingDirectory, 'CheckSubdirs', CheckSubdirs);

if isempty(fns)
	if ZeroFilesOK
		fn = []; return;
	else
		error('FINDFILE:ZeroFiles', 'Zero files found.');
	end
elseif length(fns) >1
	error('FINDFILE:TooManyFiles', 'More than one file found.');
else
    fn = fns{1};
end
