# Supplementary material for: High-frequency terahertz stimulation alleviates neuropathic pain by inhibiting the pyramidal neuron activity in the anterior cingulate cortex of mice
Source: eLife. 2024 Sep 27;13:RP97444. doi: 10.7554/eLife.97444 (PMC11434610; doi:10.7554/eLife.97444)
Supplement: Source code 1. [file elife-97444-code1.zip › code/MClustV4.4Pro/MClust/Utilities/process_varargin.m]

function leftoverV = process_varargin(V)

% leftoverV = process_varargin(V)
%
%  INPUTS
%     V - varargin cell array
% 
%  OUTPUTS
%     leftoverV - varargins not processed
%
%   expects varargin to consist of sequences of 'variable', value
%   sets variable to value for each pair.
%   changes the current workspace!
%   
%   Now only processes variables that already exist in the parent workspace
%
%
% ADR 2011

leftoverV = {};
for iV = 1:2:length(V)
	
	if evalin('caller',['exist(''', V{iV}, ''',''var'' )'])
		assignin('caller', V{iV}, V{iV+1});
	else
		leftoverV = cat(1, leftoverV, V(iV), V(iV+1));
	end
		
end
