# Supplementary material for: High-frequency terahertz stimulation alleviates neuropathic pain by inhibiting the pyramidal neuron activity in the anterior cingulate cortex of mice
Source: eLife. 2024 Sep 27;13:RP97444. doi: 10.7554/eLife.97444 (PMC11434610; doi:10.7554/eLife.97444)
Supplement: Source code 1. [file elife-97444-code1.zip › code/MClustV4.4Pro/MClust/Utilities/pushdir.m]

function DIRSTACK = pushdir(newdir);

% dirstack = pushdir(newdir)
%
% Pushes the current dir onto the directory stack.
% Then cd's to the newdir if given.
% Maintains the directory stack in a global variable.

% ADR 1998
% version L4.1
% status PROMOTED

global DIRSTACK

if isempty(DIRSTACK)
   DIRSTACK = {pwd};
else
   DIRSTACK = [{pwd} DIRSTACK];
end

if nargin == 1
   cd(newdir);
end
